# Supplementary material for: 2-Eth­oxy-6-({2-[(3-eth­oxy-2-hy­droxy­benzyl­idene)amino]­benz­yl}imino­meth­yl)phenol
Source: Acta Crystallogr Sect E Struct Rep Online. 2012 Jul 18;68(Pt 8):o2482. doi: 10.1107/S1600536812031479 (PMC3414937; doi:10.1107/S1600536812031479)
Supplement: Supplementary file 1 [file e-68-o2482-sup1.cif]

##############################################################################
#                                                                            #
# This CIF contains the data in a paper accepted for publication in          #
# Acta Crystallographica Section E. It conforms to the requirements of       #
# Notes for Authors for Acta Crystallographica Section E, and has been       #
# peer reviewed under the auspices of the IUCr Commission on Journals.       #
#                                                                            #
# Full details of the Crystallographic Information File format               #
# are given in the paper "The Crystallographic Information File (CIF):       #
# a New Standard Archive File for Crystallography" by S. R. Hall, F. H.      #
# Allen and I. D. Brown [Acta Cryst. (1991), A47, 655-685].                  #
#                                                                            #
# The current version of the core CIF dictionary is obtainable from          #
# ftp://ftp.iucr.org/pub/cif_core.dic.                                       #
#                                                                            #
# Software is freely available for graphical display of the structure(s)     #
# in this CIF. For information consult the CIF software page                 #
# http://www.iucr.org/resources/cif/software.                                #
#                                                                            #
# This file may be used for bona fide research purposes within the           #
# scientific community so long as proper attribution is given to the journal # 
# article from which it was obtained.                                        #
#                                                                            #
##############################################################################
data_global
_journal_date_recd_electronic     2012-06-27
_journal_date_accepted     2012-07-10
_journal_name_full     'Acta Crystallographica, Section E'
_journal_year     2012
_journal_volume     68
_journal_issue      8
_journal_page_first     o2482
_journal_page_last     o2482
_journal_paper_category     QO
_journal_paper_doi     10.1107/S1600536812031479
_journal_coeditor_code     FJ2580
_publ_contact_author_name     'M. Sithambaresan'
_publ_contact_author_address
;
Department of Chemistry
Faculty of Science
Eastern University
Chenkalady
Sri Lanka
;
_publ_contact_author_email     'eesans@yahoo.com'
_publ_contact_author_fax     '94-65-2240758'
_publ_contact_author_phone     '94-65-2240755'
_publ_section_title
;
2-Ethoxy-6-({2-[(3-ethoxy-2-hydroxybenzylidene)amino]benzyl}iminomethyl)phenol
;
loop_
    _publ_author_name
    _publ_author_address
    'K. U. Ambili'
;
      Department of Applied Chemistry
      Cochin University of Science and Technology
      Kochi 682 022
      India
;
    'S. S. Sreejith'
;
     Department of Applied Chemistry
      Cochin University of Science and Technology
      Kochi 682 022
      India
;
    'Jinsa Mary Jacob'
;
     Department of Applied Chemistry
      Cochin University of Science and Technology
      Kochi 682 022
      India
;
    'M. Sithambaresan'
;
      Department of Chemistry
      Faculty of Science
      Eastern University, Sri Lanka
      Chenkalady
      Sri Lanka
;
    'M. R. Prathapachandra Kurup'
;
      Department of Applied Chemistry
      Cochin University of Science and Technology
      Kochi 682 022
      India
;
data_I
_chemical_name_systematic
;
2-Ethoxy-6-({2-[(3-ethoxy-2-hydroxybenzylidene)amino]benzyl}iminomethyl)phenol
;
_chemical_name_common     ?
_chemical_formula_moiety     'C25 H26 N2 O4'
_chemical_formula_sum     'C25 H26 N2 O4'
_chemical_formula_iupac     'C25 H26 N2 O4'
_chemical_formula_weight     418.48
_chemical_melting_point     ?
_symmetry_cell_setting     monoclinic
_symmetry_space_group_name_H-M     'P 21/c'
_symmetry_space_group_name_Hall     '-P 2ybc'
loop_
    _symmetry_equiv_pos_as_xyz
    'x, y, z'
    '-x, y+1/2, -z+1/2'
    '-x, -y, -z'
    'x, -y-1/2, z-1/2'
_cell_length_a     4.8315(4)
_cell_length_b     17.5414(14)
_cell_length_c     25.828(2)
_cell_angle_alpha     90.00
_cell_angle_beta     94.356(3)
_cell_angle_gamma     90.00
_cell_volume     2182.6(3)
_cell_formula_units_Z     4
_cell_measurement_reflns_used     5446
_cell_measurement_theta_min     2.3220
_cell_measurement_theta_max     22.4395
_cell_measurement_temperature     296(2)
_exptl_crystal_description     needle-like
_exptl_crystal_colour     orange
_exptl_crystal_size_max     0.40
_exptl_crystal_size_mid     0.20
_exptl_crystal_size_min     0.20
_exptl_crystal_density_diffrn     1.273
_exptl_crystal_density_meas     ?
_exptl_crystal_density_method     'not measured'
_exptl_crystal_F_000     888
_exptl_absorpt_coefficient_mu     0.087
_exptl_absorpt_correction_type     multi-scan
_exptl_absorpt_process_details     '(SADABS; Bruker, 2004)'
_exptl_absorpt_correction_T_min     0.979
_exptl_absorpt_correction_T_max     0.983
_exptl_special_details
;
;
_diffrn_ambient_temperature     296(2)
_diffrn_radiation_type     MoK\a
_diffrn_radiation_wavelength     0.71073
_diffrn_radiation_source     'fine-focus sealed tube'
_diffrn_radiation_monochromator     graphite
_diffrn_measurement_device_type     'Bruker Kappa APEXII CCD'
_diffrn_measurement_method     '\w and \f scan'
_diffrn_detector_area_resol_mean     ?
_diffrn_reflns_number     32150
_diffrn_reflns_av_R_equivalents     0.0443
_diffrn_reflns_av_sigmaI/netI     0.0308
_diffrn_reflns_theta_min     2.45
_diffrn_reflns_theta_max     25.00
_diffrn_reflns_theta_full     25.00
_diffrn_measured_fraction_theta_max     0.998
_diffrn_measured_fraction_theta_full     0.998
_diffrn_reflns_limit_h_min     -5
_diffrn_reflns_limit_h_max     5
_diffrn_reflns_limit_k_min     -20
_diffrn_reflns_limit_k_max     20
_diffrn_reflns_limit_l_min     -30
_diffrn_reflns_limit_l_max     30
_diffrn_standards_number     ?
_diffrn_standards_interval_count     ?
_diffrn_standards_interval_time     ?
_diffrn_standards_decay_%     ?
_refine_special_details
;
Refinement of <i>F</i>^2^ against ALL reflections. The weighted <i>R</i>-factor
<i>wR</i> and goodness of fit <i>S</i> are based on <i>F</i>^2^, conventional
<i>R</i>-factors <i>R</i> are based on <i>F</i>, with <i>F</i> set to zero for
negative <i>F</i>^2^. The threshold expression of <i>F</i>^2^ >
\s(<i>F</i>^2^) is used only for calculating <i>R</i>-factors(gt) <i>etc</i>.
and is not relevant to the choice of reflections for refinement.
<i>R</i>-factors based on <i>F</i>^2^ are statistically about twice as large
as those based on <i>F</i>, and <i>R</i>- factors based on ALL data will be
even larger.
;
_reflns_number_total     3833
_reflns_number_gt     2543
_reflns_threshold_expression     I>2sigma(I)
_refine_ls_structure_factor_coef     Fsqd
_refine_ls_matrix_type     full
_refine_ls_R_factor_all     0.0715
_refine_ls_R_factor_gt     0.0379
_refine_ls_wR_factor_gt     0.0899
_refine_ls_wR_factor_ref     0.1116
_refine_ls_goodness_of_fit_ref     1.045
_refine_ls_restrained_S_all     1.044
_refine_ls_number_reflns     3833
_refine_ls_number_parameters     291
_refine_ls_number_restraints     2
_refine_ls_hydrogen_treatment     mixed
_refine_ls_weighting_scheme     calc
_refine_ls_weighting_details
         'calc w=1/[\s^2^(Fo^2^)+(0.0493P)^2^+0.3451P] where P=(Fo^2^+2Fc^2^)/3'
_atom_sites_solution_hydrogens     geom
_atom_sites_solution_primary     direct
_atom_sites_solution_secondary     difmap
_refine_ls_shift/su_max     0.001
_refine_ls_shift/su_mean     0.000
_refine_diff_density_max     0.128
_refine_diff_density_min     -0.133
_refine_ls_extinction_method     'SHELXL97 (Sheldrick, 2008)'
_refine_ls_extinction_coef     0.0062(9)
_refine_ls_extinction_expression
                                  'Fc^*^=kFc[1+0.001xFc^2^\l^3^/sin(2\q)]^-1/4^'
loop_
    _atom_type_symbol
    _atom_type_description
    _atom_type_scat_dispersion_real
    _atom_type_scat_dispersion_imag
    _atom_type_scat_source
    'C' 'C' 0.0033 0.0016
                         'International Tables Vol C Tables 4.2.6.8 and 6.1.1.4'
    'H' 'H' 0.0000 0.0000
                         'International Tables Vol C Tables 4.2.6.8 and 6.1.1.4'
    'N' 'N' 0.0061 0.0033
                         'International Tables Vol C Tables 4.2.6.8 and 6.1.1.4'
    'O' 'O' 0.0106 0.0060
                         'International Tables Vol C Tables 4.2.6.8 and 6.1.1.4'
_computing_data_collection     'APEX2 (Bruker, 2004)'
_computing_cell_refinement     'APEX2 and SAINT (Bruker, 2004)'
_computing_data_reduction     'SAINT and XPREP (Bruker, 2004)'
_computing_structure_solution     'SHELXS97 (Sheldrick, 2008)'
_computing_structure_refinement     'SHELXL97 (Sheldrick, 2008)'
_computing_molecular_graphics     'ORTEP-3 (Farrugia, 1997)'
_computing_publication_material
                        'SHELXL97 (Sheldrick, 2008) and publCIF (Westrip, 2010)'
loop_
    _atom_site_type_symbol
    _atom_site_label
    _atom_site_fract_x
    _atom_site_fract_y
    _atom_site_fract_z
    _atom_site_U_iso_or_equiv
    _atom_site_adp_type
    _atom_site_calc_flag
    _atom_site_refinement_flags
    _atom_site_occupancy
    _atom_site_symmetry_multiplicity
    _atom_site_disorder_assembly
    _atom_site_disorder_group
    O O1 1.5523(3) 1.08404(8) 0.43051(5) 0.0645(4) Uani d . 1 1 . .
    O O2 1.1570(3) 1.09379(8) 0.35604(5) 0.0598(4) Uani d D 1 1 . .
    O O3 0.0532(3) 0.93676(8) 0.17006(5) 0.0543(4) Uani d D 1 1 . .
    O O4 -0.3152(3) 0.82995(8) 0.15297(5) 0.0659(4) Uani d . 1 1 . .
    N N1 0.8660(3) 1.03221(9) 0.27970(5) 0.0466(4) Uani d . 1 1 . .
    N N2 0.4050(3) 1.03122(8) 0.13518(5) 0.0445(4) Uani d . 1 1 . .
    C C1 1.8136(6) 1.16138(15) 0.48999(10) 0.0968(9) Uani d . 1 1 . .
    H H1A 1.8577 1.1960 0.4630 0.145 Uiso calc R 1 1 . .
    H H1B 1.9602 1.1620 0.5172 0.145 Uiso calc R 1 1 . .
    H H1C 1.6429 1.1768 0.5037 0.145 Uiso calc R 1 1 . .
    C C2 1.7824(4) 1.08294(13) 0.46832(8) 0.0634(6) Uani d . 1 1 . .
    H H2A 1.9497 1.0679 0.4524 0.076 Uiso calc R 1 1 . .
    H H2B 1.7496 1.0469 0.4957 0.076 Uiso calc R 1 1 . .
    C C3 1.4950(4) 1.01888(11) 0.40288(7) 0.0479(5) Uani d . 1 1 . .
    C C4 1.6259(4) 0.94994(12) 0.41106(8) 0.0589(5) Uani d . 1 1 . .
    H H4 1.7682 0.9453 0.4372 0.071 Uiso calc R 1 1 . .
    C C5 1.5485(5) 0.88751(12) 0.38081(8) 0.0669(6) Uani d . 1 1 . .
    H H5 1.6380 0.8411 0.3869 0.080 Uiso calc R 1 1 . .
    C C6 1.3413(4) 0.89335(12) 0.34193(8) 0.0582(5) Uani d . 1 1 . .
    H H6 1.2913 0.8510 0.3217 0.070 Uiso calc R 1 1 . .
    C C7 1.2044(3) 0.96269(10) 0.33256(6) 0.0433(4) Uani d . 1 1 . .
    C C8 1.2814(3) 1.02555(10) 0.36311(7) 0.0431(4) Uani d . 1 1 . .
    C C9 0.9881(4) 0.96941(11) 0.29046(7) 0.0464(5) Uani d . 1 1 . .
    H H9 0.9376 0.9265 0.2708 0.056 Uiso calc R 1 1 . .
    C C10 0.6616(3) 1.03497(11) 0.23529(6) 0.0471(5) Uani d . 1 1 . .
    H H10A 0.4828 1.0494 0.2470 0.057 Uiso calc R 1 1 . .
    H H10B 0.6430 0.9847 0.2198 0.057 Uiso calc R 1 1 . .
    C C11 0.7426(3) 1.09114(10) 0.19477(7) 0.0413(4) Uani d . 1 1 . .
    C C12 0.9465(4) 1.14566(11) 0.20497(7) 0.0503(5) Uani d . 1 1 . .
    H H12 1.0399 1.1475 0.2378 0.060 Uiso calc R 1 1 . .
    C C13 1.0149(4) 1.19732(11) 0.16787(8) 0.0583(5) Uani d . 1 1 . .
    H H13 1.1529 1.2334 0.1756 0.070 Uiso calc R 1 1 . .
    C C14 0.8783(4) 1.19519(11) 0.11950(8) 0.0610(6) Uani d . 1 1 . .
    H H14 0.9212 1.2305 0.0945 0.073 Uiso calc R 1 1 . .
    C C15 0.6775(4) 1.14086(11) 0.10774(7) 0.0550(5) Uani d . 1 1 . .
    H H15 0.5866 1.1394 0.0747 0.066 Uiso calc R 1 1 . .
    C C16 0.6101(3) 1.08823(10) 0.14499(7) 0.0419(4) Uani d . 1 1 . .
    C C17 0.3525(4) 1.00201(11) 0.09022(7) 0.0468(5) Uani d . 1 1 . .
    H H17 0.4510 1.0191 0.0629 0.056 Uiso calc R 1 1 . .
    C C18 0.1456(3) 0.94344(10) 0.08038(7) 0.0438(4) Uani d . 1 1 . .
    C C19 0.0901(4) 0.91471(12) 0.03008(7) 0.0565(5) Uani d . 1 1 . .
    H H19 0.1824 0.9347 0.0028 0.068 Uiso calc R 1 1 . .
    C C20 -0.0987(4) 0.85754(13) 0.02086(8) 0.0636(6) Uani d . 1 1 . .
    H H20 -0.1334 0.8385 -0.0126 0.076 Uiso calc R 1 1 . .
    C C21 -0.2384(4) 0.82791(12) 0.06090(9) 0.0604(6) Uani d . 1 1 . .
    H H21 -0.3671 0.7891 0.0541 0.072 Uiso calc R 1 1 . .
    C C22 -0.1905(4) 0.85472(11) 0.11067(7) 0.0493(5) Uani d . 1 1 . .
    C C23 0.0053(3) 0.91322(10) 0.12070(7) 0.0430(4) Uani d . 1 1 . .
    C C24 -0.4979(4) 0.76620(12) 0.14644(10) 0.0709(6) Uani d . 1 1 . .
    H H24A -0.3996 0.7224 0.1341 0.085 Uiso calc R 1 1 . .
    H H24B -0.6513 0.7780 0.1213 0.085 Uiso calc R 1 1 . .
    C C25 -0.6032(6) 0.74931(17) 0.19800(12) 0.1079(10) Uani d . 1 1 . .
    H H25A -0.4492 0.7407 0.2230 0.162 Uiso calc R 1 1 . .
    H H25B -0.7181 0.7046 0.1954 0.162 Uiso calc R 1 1 . .
    H H25C -0.7102 0.7918 0.2088 0.162 Uiso calc R 1 1 . .
    H H2O 1.031(4) 1.0877(14) 0.3316(6) 0.090(8) Uiso d D 1 1 . .
    H H3O 0.172(4) 0.9724(10) 0.1691(10) 0.103(9) Uiso d D 1 1 . .
loop_
    _atom_site_aniso_label
    _atom_site_aniso_U_11
    _atom_site_aniso_U_22
    _atom_site_aniso_U_33
    _atom_site_aniso_U_12
    _atom_site_aniso_U_13
    _atom_site_aniso_U_23
    O1 0.0646(9) 0.0605(9) 0.0640(9) 0.0055(7) -0.0227(7) -0.0080(7)
    O2 0.0650(9) 0.0476(9) 0.0632(9) 0.0063(7) -0.0189(7) -0.0030(7)
    O3 0.0597(8) 0.0607(9) 0.0431(8) -0.0100(7) 0.0075(6) -0.0064(7)
    O4 0.0606(8) 0.0640(10) 0.0739(10) -0.0166(7) 0.0109(7) -0.0022(8)
    N1 0.0454(8) 0.0537(10) 0.0400(8) -0.0027(7) -0.0006(7) 0.0008(7)
    N2 0.0416(8) 0.0480(9) 0.0432(9) 0.0004(7) -0.0005(6) 0.0010(7)
    C1 0.115(2) 0.0734(18) 0.0933(19) -0.0083(15) -0.0501(16) -0.0043(15)
    C2 0.0626(12) 0.0727(16) 0.0519(12) -0.0012(11) -0.0152(10) 0.0006(11)
    C3 0.0471(10) 0.0514(13) 0.0448(11) -0.0009(9) -0.0006(8) 0.0009(9)
    C4 0.0594(12) 0.0619(14) 0.0536(12) 0.0102(10) -0.0080(10) 0.0044(11)
    C5 0.0766(14) 0.0535(14) 0.0691(14) 0.0177(11) -0.0043(12) 0.0057(12)
    C6 0.0705(13) 0.0456(12) 0.0576(13) 0.0023(10) 0.0004(10) -0.0035(10)
    C7 0.0465(10) 0.0436(11) 0.0400(10) -0.0036(8) 0.0043(8) 0.0056(9)
    C8 0.0451(10) 0.0412(11) 0.0428(10) 0.0020(8) 0.0031(8) 0.0063(9)
    C9 0.0510(10) 0.0495(12) 0.0391(10) -0.0096(9) 0.0060(8) -0.0006(9)
    C10 0.0421(9) 0.0580(12) 0.0405(10) -0.0053(8) -0.0009(8) 0.0031(9)
    C11 0.0383(9) 0.0430(10) 0.0425(10) 0.0024(8) 0.0036(7) 0.0001(8)
    C12 0.0482(10) 0.0503(12) 0.0517(11) -0.0047(9) 0.0001(9) -0.0025(10)
    C13 0.0593(12) 0.0485(12) 0.0672(14) -0.0123(10) 0.0059(10) -0.0003(10)
    C14 0.0736(14) 0.0491(13) 0.0609(14) -0.0082(10) 0.0093(11) 0.0105(10)
    C15 0.0641(12) 0.0540(13) 0.0463(11) -0.0020(10) -0.0005(9) 0.0061(10)
    C16 0.0388(9) 0.0429(11) 0.0440(10) 0.0007(8) 0.0030(8) 0.0002(8)
    C17 0.0482(10) 0.0528(12) 0.0394(11) 0.0020(9) 0.0032(8) 0.0031(9)
    C18 0.0439(9) 0.0472(11) 0.0394(10) 0.0044(8) -0.0025(8) -0.0033(9)
    C19 0.0628(12) 0.0649(14) 0.0411(11) 0.0010(11) -0.0010(9) -0.0038(10)
    C20 0.0668(13) 0.0709(15) 0.0508(13) 0.0024(12) -0.0115(10) -0.0182(11)
    C21 0.0501(11) 0.0577(13) 0.0712(15) -0.0023(10) -0.0094(10) -0.0147(12)
    C22 0.0408(9) 0.0494(12) 0.0573(13) 0.0023(9) 0.0011(9) -0.0023(10)
    C23 0.0402(9) 0.0468(11) 0.0414(11) 0.0059(8) -0.0009(8) -0.0045(9)
    C24 0.0572(12) 0.0480(13) 0.1072(19) -0.0059(10) 0.0038(12) 0.0088(12)
    C25 0.099(2) 0.093(2) 0.134(2) -0.0265(16) 0.0211(18) 0.0369(18)
_geom_special_details
;
All e.s.d.'s (except the e.s.d. in the dihedral angle between two l.s. planes)
are estimated using the full covariance matrix. The cell e.s.d.'s are taken
into account individually in the estimation of e.s.d.'s in distances, angles
and torsion angles; correlations between e.s.d.'s in cell parameters are only
used when they are defined by crystal symmetry. An approximate (isotropic)
treatment of cell e.s.d.'s is used for estimating e.s.d.'s involving l.s.
planes.
;
loop_
    _geom_bond_atom_site_label_1
    _geom_bond_atom_site_label_2
    _geom_bond_site_symmetry_2
    _geom_bond_distance
    _geom_bond_publ_flag
    O1 C3 . 1.365(2) ?
    O1 C2 . 1.423(2) ?
    O2 C8 . 1.346(2) ?
    O2 H2O . 0.8502(11) ?
    O3 C23 . 1.343(2) ?
    O3 H3O . 0.8501(11) ?
    O4 C22 . 1.358(2) ?
    O4 C24 . 1.427(2) ?
    N1 C9 . 1.270(2) ?
    N1 C10 . 1.456(2) ?
    N2 C17 . 1.277(2) ?
    N2 C16 . 1.417(2) ?
    C1 C2 . 1.489(3) ?
    C1 H1A . 0.9600 ?
    C1 H1B . 0.9600 ?
    C1 H1C . 0.9600 ?
    C2 H2A . 0.9700 ?
    C2 H2B . 0.9700 ?
    C3 C4 . 1.374(3) ?
    C3 C8 . 1.404(2) ?
    C4 C5 . 1.380(3) ?
    C4 H4 . 0.9300 ?
    C5 C6 . 1.367(3) ?
    C5 H5 . 0.9300 ?
    C6 C7 . 1.397(3) ?
    C6 H6 . 0.9300 ?
    C7 C8 . 1.390(2) ?
    C7 C9 . 1.455(2) ?
    C9 H9 . 0.9300 ?
    C10 C11 . 1.510(2) ?
    C10 H10A . 0.9700 ?
    C10 H10B . 0.9700 ?
    C11 C12 . 1.384(2) ?
    C11 C16 . 1.393(2) ?
    C12 C13 . 1.377(3) ?
    C12 H12 . 0.9300 ?
    C13 C14 . 1.368(3) ?
    C13 H13 . 0.9300 ?
    C14 C15 . 1.377(3) ?
    C14 H14 . 0.9300 ?
    C15 C16 . 1.390(2) ?
    C15 H15 . 0.9300 ?
    C17 C18 . 1.443(2) ?
    C17 H17 . 0.9300 ?
    C18 C23 . 1.390(2) ?
    C18 C19 . 1.400(2) ?
    C19 C20 . 1.364(3) ?
    C19 H19 . 0.9300 ?
    C20 C21 . 1.379(3) ?
    C20 H20 . 0.9300 ?
    C21 C22 . 1.372(3) ?
    C21 H21 . 0.9300 ?
    C22 C23 . 1.407(2) ?
    C24 C25 . 1.491(4) ?
    C24 H24A . 0.9700 ?
    C24 H24B . 0.9700 ?
    C25 H25A . 0.9600 ?
    C25 H25B . 0.9600 ?
    C25 H25C . 0.9600 ?
loop_
    _geom_angle_atom_site_label_1
    _geom_angle_atom_site_label_2
    _geom_angle_atom_site_label_3
    _geom_angle_site_symmetry_1
    _geom_angle_site_symmetry_3
    _geom_angle
    _geom_angle_publ_flag
    C3 O1 C2 . . 117.69(15) ?
    C8 O2 H2O . . 106.0(17) ?
    C23 O3 H3O . . 105.4(18) ?
    C22 O4 C24 . . 117.63(16) ?
    C9 N1 C10 . . 118.48(16) ?
    C17 N2 C16 . . 122.26(15) ?
    C2 C1 H1A . . 109.5 ?
    C2 C1 H1B . . 109.5 ?
    H1A C1 H1B . . 109.5 ?
    C2 C1 H1C . . 109.5 ?
    H1A C1 H1C . . 109.5 ?
    H1B C1 H1C . . 109.5 ?
    O1 C2 C1 . . 107.27(18) ?
    O1 C2 H2A . . 110.3 ?
    C1 C2 H2A . . 110.3 ?
    O1 C2 H2B . . 110.3 ?
    C1 C2 H2B . . 110.3 ?
    H2A C2 H2B . . 108.5 ?
    O1 C3 C4 . . 125.73(17) ?
    O1 C3 C8 . . 114.93(16) ?
    C4 C3 C8 . . 119.35(18) ?
    C3 C4 C5 . . 120.62(18) ?
    C3 C4 H4 . . 119.7 ?
    C5 C4 H4 . . 119.7 ?
    C6 C5 C4 . . 120.56(19) ?
    C6 C5 H5 . . 119.7 ?
    C4 C5 H5 . . 119.7 ?
    C5 C6 C7 . . 120.20(19) ?
    C5 C6 H6 . . 119.9 ?
    C7 C6 H6 . . 119.9 ?
    C8 C7 C6 . . 119.32(16) ?
    C8 C7 C9 . . 120.42(16) ?
    C6 C7 C9 . . 120.25(17) ?
    O2 C8 C7 . . 122.08(15) ?
    O2 C8 C3 . . 117.98(16) ?
    C7 C8 C3 . . 119.95(17) ?
    N1 C9 C7 . . 121.94(17) ?
    N1 C9 H9 . . 119.0 ?
    C7 C9 H9 . . 119.0 ?
    N1 C10 C11 . . 111.81(14) ?
    N1 C10 H10A . . 109.3 ?
    C11 C10 H10A . . 109.3 ?
    N1 C10 H10B . . 109.3 ?
    C11 C10 H10B . . 109.3 ?
    H10A C10 H10B . . 107.9 ?
    C12 C11 C16 . . 118.15(16) ?
    C12 C11 C10 . . 122.49(16) ?
    C16 C11 C10 . . 119.36(15) ?
    C13 C12 C11 . . 121.82(18) ?
    C13 C12 H12 . . 119.1 ?
    C11 C12 H12 . . 119.1 ?
    C14 C13 C12 . . 119.52(18) ?
    C14 C13 H13 . . 120.2 ?
    C12 C13 H13 . . 120.2 ?
    C13 C14 C15 . . 120.20(19) ?
    C13 C14 H14 . . 119.9 ?
    C15 C14 H14 . . 119.9 ?
    C14 C15 C16 . . 120.34(18) ?
    C14 C15 H15 . . 119.8 ?
    C16 C15 H15 . . 119.8 ?
    C15 C16 C11 . . 119.93(16) ?
    C15 C16 N2 . . 122.85(16) ?
    C11 C16 N2 . . 117.21(15) ?
    N2 C17 C18 . . 122.22(16) ?
    N2 C17 H17 . . 118.9 ?
    C18 C17 H17 . . 118.9 ?
    C23 C18 C19 . . 119.22(17) ?
    C23 C18 C17 . . 120.68(16) ?
    C19 C18 C17 . . 120.07(17) ?
    C20 C19 C18 . . 120.32(19) ?
    C20 C19 H19 . . 119.8 ?
    C18 C19 H19 . . 119.8 ?
    C19 C20 C21 . . 120.34(19) ?
    C19 C20 H20 . . 119.8 ?
    C21 C20 H20 . . 119.8 ?
    C22 C21 C20 . . 121.08(19) ?
    C22 C21 H21 . . 119.5 ?
    C20 C21 H21 . . 119.5 ?
    O4 C22 C21 . . 126.19(18) ?
    O4 C22 C23 . . 114.74(16) ?
    C21 C22 C23 . . 119.07(18) ?
    O3 C23 C18 . . 122.37(16) ?
    O3 C23 C22 . . 117.65(16) ?
    C18 C23 C22 . . 119.97(16) ?
    O4 C24 C25 . . 107.5(2) ?
    O4 C24 H24A . . 110.2 ?
    C25 C24 H24A . . 110.2 ?
    O4 C24 H24B . . 110.2 ?
    C25 C24 H24B . . 110.2 ?
    H24A C24 H24B . . 108.5 ?
    C24 C25 H25A . . 109.5 ?
    C24 C25 H25B . . 109.5 ?
    H25A C25 H25B . . 109.5 ?
    C24 C25 H25C . . 109.5 ?
    H25A C25 H25C . . 109.5 ?
    H25B C25 H25C . . 109.5 ?
loop_
    _geom_torsion_atom_site_label_1
    _geom_torsion_atom_site_label_2
    _geom_torsion_atom_site_label_3
    _geom_torsion_atom_site_label_4
    _geom_torsion_site_symmetry_1
    _geom_torsion_site_symmetry_2
    _geom_torsion_site_symmetry_3
    _geom_torsion_site_symmetry_4
    _geom_torsion
    _geom_torsion_publ_flag
    C3 O1 C2 C1 . . . . 175.91(19) ?
    C2 O1 C3 C4 . . . . 5.6(3) ?
    C2 O1 C3 C8 . . . . -174.61(16) ?
    O1 C3 C4 C5 . . . . 179.47(19) ?
    C8 C3 C4 C5 . . . . -0.4(3) ?
    C3 C4 C5 C6 . . . . 0.5(3) ?
    C4 C5 C6 C7 . . . . -0.3(3) ?
    C5 C6 C7 C8 . . . . 0.1(3) ?
    C5 C6 C7 C9 . . . . 178.64(18) ?
    C6 C7 C8 O2 . . . . -179.86(16) ?
    C9 C7 C8 O2 . . . . 1.6(3) ?
    C6 C7 C8 C3 . . . . 0.0(3) ?
    C9 C7 C8 C3 . . . . -178.53(15) ?
    O1 C3 C8 O2 . . . . 0.2(2) ?
    C4 C3 C8 O2 . . . . 179.99(17) ?
    O1 C3 C8 C7 . . . . -179.72(15) ?
    C4 C3 C8 C7 . . . . 0.1(3) ?
    C10 N1 C9 C7 . . . . 176.94(14) ?
    C8 C7 C9 N1 . . . . 1.0(3) ?
    C6 C7 C9 N1 . . . . -177.52(17) ?
    C9 N1 C10 C11 . . . . -119.33(18) ?
    N1 C10 C11 C12 . . . . -14.9(2) ?
    N1 C10 C11 C16 . . . . 164.62(15) ?
    C16 C11 C12 C13 . . . . 1.6(3) ?
    C10 C11 C12 C13 . . . . -178.91(17) ?
    C11 C12 C13 C14 . . . . 0.1(3) ?
    C12 C13 C14 C15 . . . . -1.2(3) ?
    C13 C14 C15 C16 . . . . 0.6(3) ?
    C14 C15 C16 C11 . . . . 1.1(3) ?
    C14 C15 C16 N2 . . . . 179.84(17) ?
    C12 C11 C16 C15 . . . . -2.1(2) ?
    C10 C11 C16 C15 . . . . 178.31(17) ?
    C12 C11 C16 N2 . . . . 179.06(15) ?
    C10 C11 C16 N2 . . . . -0.5(2) ?
    C17 N2 C16 C15 . . . . 30.6(3) ?
    C17 N2 C16 C11 . . . . -150.65(17) ?
    C16 N2 C17 C18 . . . . 179.38(15) ?
    N2 C17 C18 C23 . . . . -3.8(3) ?
    N2 C17 C18 C19 . . . . 178.20(17) ?
    C23 C18 C19 C20 . . . . -0.2(3) ?
    C17 C18 C19 C20 . . . . 177.81(17) ?
    C18 C19 C20 C21 . . . . 0.5(3) ?
    C19 C20 C21 C22 . . . . -0.3(3) ?
    C24 O4 C22 C21 . . . . 5.1(3) ?
    C24 O4 C22 C23 . . . . -174.61(16) ?
    C20 C21 C22 O4 . . . . -179.98(19) ?
    C20 C21 C22 C23 . . . . -0.2(3) ?
    C19 C18 C23 O3 . . . . 178.33(16) ?
    C17 C18 C23 O3 . . . . 0.3(3) ?
    C19 C18 C23 C22 . . . . -0.3(3) ?
    C17 C18 C23 C22 . . . . -178.31(16) ?
    O4 C22 C23 O3 . . . . 1.6(2) ?
    C21 C22 C23 O3 . . . . -178.17(16) ?
    O4 C22 C23 C18 . . . . -179.72(16) ?
    C21 C22 C23 C18 . . . . 0.5(3) ?
    C22 O4 C24 C25 . . . . 178.99(18) ?
loop_
    _geom_hbond_atom_site_label_D
    _geom_hbond_atom_site_label_H
    _geom_hbond_atom_site_label_A
    _geom_hbond_site_symmetry_A
    _geom_hbond_distance_DH
    _geom_hbond_distance_HA
    _geom_hbond_distance_DA
    _geom_hbond_angle_DHA
    O2 H2O N1 . 0.8502(11) 1.794(12) 2.5711(19) 151(2)
    O3 H3O N2 . 0.8501(11) 1.803(12) 2.5844(19) 152(2)
_iucr_refine_instructions_details
;
TITL MRo4 in P2(1)/c
CELL  0.71073   4.8315  17.5414  25.8284   90.000   94.356   90.000
ZERR     4.00   0.0004   0.0014   0.0020    0.000    0.003    0.000
LATT 1
SYMM  - X, 1/2 + Y, 1/2 - Z
SFAC C  H  N  O
UNIT 100 104 8 16
MERG 2
OMIT 0 1 2
OMIT 0 0 2
OMIT 0 1 1
OMIT  -3.00  50.00
L.S. 4
EXTI  0.00620
ACTA
BOND   $H
FMAP 2
PLAN 7
DFIX 0.85 0.001 O2 H2O
DFIX 0.85 0.001 O3 H3O
HTAB O2 N1
HTAB O3 N2
HTAB
CONF
SIZE     0.20   0.20   0.40
WGHT  0.049300  0.345100
FVAR  0.187740
TEMP    23.00
O1     4   1.552357  1.084042  0.430513 11.000000  0.064660  0.060510 =
           0.064070 -0.008030 -0.022670  0.005500
O2     4   1.157044  1.093793  0.356039 11.000000  0.064990  0.047650 =
           0.063160 -0.003030 -0.018900  0.006280
O3     4   0.053213  0.936764  0.170061 11.000000  0.059740  0.060750 =
           0.043130 -0.006400  0.007540 -0.009970
O4     4  -0.315226  0.829949  0.152972 11.000000  0.060660  0.064070 =
           0.073910 -0.002130  0.010880 -0.016620
N1     3   0.865995  1.032213  0.279699 11.000000  0.045430  0.053680 =
           0.040030  0.000770 -0.000610 -0.002720
N2     3   0.405015  1.031223  0.135175 11.000000  0.041640  0.048060 =
           0.043230  0.001060 -0.000540  0.000420
C1     1   1.813550  1.161371  0.489994 11.000000  0.114930  0.073420 =
           0.093340 -0.004230 -0.050110 -0.008270
AFIX 137
H1A    2   1.857895  1.195972  0.463040 11.000000 -1.500000
H1B    2   1.959984  1.161927  0.517280 11.000000 -1.500000
H1C    2   1.642868  1.176793  0.503639 11.000000 -1.500000
AFIX 0
C2     1   1.782390  1.082949  0.468320 11.000000  0.062600  0.072740 =
           0.051940  0.000570 -0.015180 -0.001230
AFIX 23
H2A    2   1.949675  1.067923  0.452456 11.000000 -1.200000
H2B    2   1.749609  1.046891  0.495663 11.000000 -1.200000
AFIX 0
C3     1   1.494978  1.018875  0.402877 11.000000  0.047070  0.051390 =
           0.044830  0.000890 -0.000570 -0.000940
C4     1   1.625965  0.949935  0.411054 11.000000  0.059380  0.061860 =
           0.053670  0.004380 -0.007950  0.010190
AFIX 43
H4     2   1.768192  0.945282  0.437216 11.000000 -1.200000
AFIX 0
C5     1   1.548467  0.887513  0.380809 11.000000  0.076600  0.053530 =
           0.069120  0.005730 -0.004280  0.017740
AFIX 43
H5     2   1.637985  0.841087  0.386936 11.000000 -1.200000
AFIX 0
C6     1   1.341286  0.893343  0.341930 11.000000  0.070580  0.045640 =
           0.057690 -0.003560  0.000370  0.002260
AFIX 43
H6     2   1.291289  0.851012  0.321648 11.000000 -1.200000
AFIX 0
C7     1   1.204414  0.962691  0.332566 11.000000  0.046550  0.043640 =
           0.040100  0.005640  0.004300 -0.003590
C8     1   1.281454  1.025550  0.363104 11.000000  0.045120  0.041250 =
           0.042830  0.006360  0.003060  0.001980
C9     1   0.988054  0.969405  0.290459 11.000000  0.050970  0.049540 =
           0.039140 -0.000590  0.005980 -0.009540
AFIX 43
H9     2   0.937620  0.926456  0.270843 11.000000 -1.200000
AFIX 0
C10    1   0.661631  1.034976  0.235285 11.000000  0.042150  0.058040 =
           0.040550  0.003060 -0.000910 -0.005300
AFIX 23
H10A   2   0.482845  1.049370  0.246986 11.000000 -1.200000
H10B   2   0.642981  0.984653  0.219846 11.000000 -1.200000
AFIX 0
C11    1   0.742636  1.091147  0.194776 11.000000  0.038340  0.043050 =
           0.042600  0.000040  0.003610  0.002390
C12    1   0.946505  1.145661  0.204970 11.000000  0.048240  0.050360 =
           0.051790 -0.002510  0.000080 -0.004670
AFIX 43
H12    2   1.039922  1.147466  0.237783 11.000000 -1.200000
AFIX 0
C13    1   1.014919  1.197321  0.167870 11.000000  0.059310  0.048510 =
           0.067180 -0.000300  0.005950 -0.012310
AFIX 43
H13    2   1.152941  1.233389  0.175634 11.000000 -1.200000
AFIX 0
C14    1   0.878330  1.195191  0.119500 11.000000  0.073640  0.049080 =
           0.060950  0.010480  0.009290 -0.008130
AFIX 43
H14    2   0.921227  1.230534  0.094491 11.000000 -1.200000
AFIX 0
C15    1   0.677504  1.140863  0.107738 11.000000  0.064130  0.054030 =
           0.046310  0.006080 -0.000530 -0.001980
AFIX 43
H15    2   0.586561  1.139388  0.074700 11.000000 -1.200000
AFIX 0
C16    1   0.610066  1.088229  0.144993 11.000000  0.038800  0.042960 =
           0.044070  0.000170  0.003010  0.000720
C17    1   0.352533  1.002009  0.090222 11.000000  0.048230  0.052880 =
           0.039360  0.003140  0.003190  0.002010
AFIX 43
H17    2   0.451045  1.019062  0.062903 11.000000 -1.200000
AFIX 0
C18    1   0.145566  0.943437  0.080375 11.000000  0.043930  0.047200 =
           0.039440 -0.003350 -0.002470  0.004380
C19    1   0.090072  0.914709  0.030079 11.000000  0.062810  0.065000 =
           0.041150 -0.003730 -0.000940  0.001040
AFIX 43
H19    2   0.182364  0.934690  0.002824 11.000000 -1.200000
AFIX 0
C20    1  -0.098768  0.857539  0.020861 11.000000  0.066790  0.070920 =
           0.050800 -0.018240 -0.011470  0.002390
AFIX 43
H20    2  -0.133468  0.838467 -0.012599 11.000000 -1.200000
AFIX 0
C21    1  -0.238385  0.827907  0.060900 11.000000  0.050110  0.057750 =
           0.071180 -0.014730 -0.009390 -0.002260
AFIX 43
H21    2  -0.367132  0.789098  0.054057 11.000000 -1.200000
AFIX 0
C22    1  -0.190530  0.854723  0.110671 11.000000  0.040800  0.049450 =
           0.057300 -0.002330  0.001120  0.002320
C23    1   0.005335  0.913226  0.120705 11.000000  0.040230  0.046810 =
           0.041370 -0.004490 -0.000930  0.005950
C24    1  -0.497918  0.766208  0.146438 11.000000  0.057120  0.048030 =
           0.107250  0.008840  0.003770 -0.005850
AFIX 23
H24A   2  -0.399598  0.722414  0.134070 11.000000 -1.200000
H24B   2  -0.651258  0.778052  0.121288 11.000000 -1.200000
AFIX 0
C25    1  -0.603241  0.749310  0.198000 11.000000  0.098700  0.092650 =
           0.134440  0.036920  0.021060 -0.026520
AFIX 137
H25A   2  -0.449236  0.740719  0.223042 11.000000 -1.500000
H25B   2  -0.717955  0.704585  0.195359 11.000000 -1.500000
H25C   2  -0.710342  0.791748  0.208797 11.000000 -1.500000
AFIX 0
H2O    2   1.030732  1.087692  0.331634 11.000000  0.090170
H3O    2   0.172024  0.972379  0.169074 11.000000  0.103350
HKLF    4  1.0  1.00  0.00  0.00  0.00  1.00  0.00  0.00  0.00  1.00
END
;
