# Supplementary material for: 2-Eth­oxy-6-({2-[(3-eth­oxy-2-hy­droxy­benzyl­idene)amino]­benz­yl}imino­meth­yl)phenol
Source: Acta Crystallogr Sect E Struct Rep Online. 2012 Jul 18;68(Pt 8):o2482. doi: 10.1107/S1600536812031479 (PMC3414937; doi:10.1107/S1600536812031479)
Supplement: Supplementary file 2 [file e-68-o2482-Isup2.hkl]

# 
# h,k,l, Fc-squared, Fo-squared, sigma(Fo-squared) and status flag 
# 
data_I
_shelx_title ' MRo4 in P2(1)/c' 
_shelx_refln_list_code          4 
_shelx_F_calc_maximum      178.78 
_exptl_crystal_F_000       888.00 
_reflns_d_resolution_high  0.8409 
 
loop_ 
 _symmetry_equiv_pos_as_xyz 
 'x, y, z' 
 '-x, y+1/2, -z+1/2' 
 '-x, -y, -z' 
 'x, -y-1/2, z-1/2' 
 
_cell_length_a     4.8315 
_cell_length_b    17.5414 
_cell_length_c    25.8284 
_cell_angle_alpha  90.000 
_cell_angle_beta   94.356 
_cell_angle_gamma  90.000 
 
_shelx_F_squared_multiplier     1.000 
 
loop_ 
 _refln_index_h 
 _refln_index_k 
 _refln_index_l 
 _refln_F_squared_calc 
 _refln_F_squared_meas 
 _refln_F_squared_sigma 
 _refln_observed_status 
   2   0   0      112.87      113.85     10.22 o 
   3   0   0       90.51       98.73      4.95 o 
   4   0   0       13.40        9.93      7.38 o 
   1   1   0     1472.11     1317.04     16.63 o 
   2   1   0        0.10        1.47      2.38 o 
   3   1   0      271.96      284.27      9.59 o 
   4   1   0       23.40       26.89      4.58 o 
   5   1   0        0.23       -1.72      5.39 o 
   1   2   0        8.39        9.94      0.81 o 
   2   2   0       18.46       22.64      1.71 o 
   3   2   0       22.20       19.67      1.89 o 
   4   2   0       64.41       61.30      3.50 o 
   5   2   0       22.06       23.25      7.52 o 
   1   3   0     3786.42     3669.90     26.39 o 
   2   3   0      134.78      142.90      3.41 o 
   3   3   0        0.96       -1.63      1.82 o 
   4   3   0       75.06       75.10      4.93 o 
   5   3   0       21.04       25.94      4.21 o 
   0   4   0     1277.13     1257.33     16.87 o 
   1   4   0     3365.30     3270.92     23.38 o 
   2   4   0      408.03      412.03      5.91 o 
   3   4   0        1.26       -1.38      2.02 o 
   4   4   0        0.28        0.68      2.51 o 
   5   4   0        5.66        7.92      4.75 o 
   1   5   0     3840.06     3830.79     30.10 o 
   2   5   0     1644.95     1705.97     17.02 o 
   3   5   0        1.67       -0.24      1.73 o 
   4   5   0       33.55       34.18      3.20 o 
   5   5   0        5.44        1.41      3.39 o 
   0   6   0      551.98      523.84     10.04 o 
   1   6   0       53.62       60.87      2.54 o 
   2   6   0     1364.68     1263.28     14.62 o 
   3   6   0      185.07      190.23      5.11 o 
   4   6   0        0.32        0.57      2.96 o 
   5   6   0       33.28       32.24      4.02 o 
   1   7   0      583.06      608.62      8.02 o 
   2   7   0     4623.37     4744.60     45.93 o 
   3   7   0        7.51        7.07      2.35 o 
   4   7   0       75.19       82.80      5.57 o 
   5   7   0       86.90       89.72      6.65 o 
   0   8   0     1134.83     1084.69     20.45 o 
   1   8   0     2859.19     2955.99     28.84 o 
   2   8   0       21.78       25.75      3.13 o 
   3   8   0        3.14        3.06      2.31 o 
   4   8   0        0.26       -4.16      4.12 o 
   5   8   0       18.90       13.65      4.08 o 
   1   9   0      285.09      314.69      6.69 o 
   2   9   0      102.93      119.49      5.14 o 
   3   9   0      117.89      122.49      5.25 o 
   4   9   0       20.18       10.72      4.17 o 
   5   9   0       55.57       52.52      5.55 o 
   0  10   0      188.61      181.68      8.80 o 
   1  10   0       87.18       98.41      4.35 o 
   2  10   0       27.88       26.74      3.90 o 
   3  10   0        7.90        4.61      3.27 o 
   4  10   0       20.77        5.41      4.43 o 
   5  10   0        0.04       -1.00      4.34 o 
   1  11   0        5.82        4.56      2.43 o 
   2  11   0        7.96        7.74      2.43 o 
   3  11   0      163.53      178.19      7.22 o 
   4  11   0        0.02       -2.38      4.05 o 
   0  12   0      472.39      527.01     15.32 o 
   1  12   0       64.65       62.62      4.41 o 
   2  12   0       16.54       11.78      2.57 o 
   3  12   0        0.03       -3.59      3.71 o 
   4  12   0       11.89        1.58      4.60 o 
   1  13   0       62.14       50.31      4.34 o 
   2  13   0       42.23       41.38      3.78 o 
   3  13   0        2.88       -4.88      4.71 o 
   4  13   0       24.19       24.74      5.61 o 
   0  14   0      204.26      160.82     16.43 o 
   1  14   0      214.03      216.07      7.96 o 
   2  14   0       98.76       85.06      5.47 o 
   3  14   0        0.97        1.46      4.91 o 
   4  14   0        0.74        5.87      5.86 o 
   1  15   0        4.53       -1.68      4.02 o 
   2  15   0       75.02       69.75      5.75 o 
   3  15   0        7.33        6.00      5.32 o 
   0  16   0      851.59      940.19    123.36 o 
   1  16   0        0.13       -0.74      5.63 o 
   2  16   0       41.01       45.62      5.84 o 
   3  16   0        0.01        3.51      6.38 o 
   1  17   0        0.21       -3.64      5.88 o 
   2  17   0        3.20        3.88      5.02 o 
   3  17   0       19.86       -2.02      8.85 o 
   0  18   0      466.72      555.58     55.81 o 
   1  18   0       82.77       88.31      9.89 o 
   2  18   0       24.90       24.41      6.46 o 
   1  19   0       85.08       73.76      9.84 o 
   2  19   0       39.26       61.81      8.21 o 
   0  20   0       10.31       14.12     14.67 o 
   1  20   0       25.64       31.18      8.21 o 
  -4   1   1      242.31      247.84      9.46 o 
  -3   1   1      505.66      533.45     11.65 o 
  -2   1   1      732.26      685.81     14.50 o 
  -1   1   1     1806.39     1727.95     23.85 o 
   1   1   1     6358.50     5946.10     58.36 o 
   2   1   1      177.99      185.08      4.85 o 
   3   1   1      640.53      676.25     11.95 o 
   4   1   1       93.94      103.11      4.44 o 
   5   1   1        0.37        1.82      4.00 o 
  -5   2   1       23.07       21.39      4.69 o 
  -4   2   1       13.61       14.35      2.87 o 
  -3   2   1      100.33      121.96      6.60 o 
  -2   2   1        6.50        4.25      1.48 o 
  -1   2   1      626.26      582.80      5.34 o 
   0   2   1      349.09      241.30     28.66 o 
   1   2   1      540.82      470.59      4.83 o 
   2   2   1        4.27        1.61      1.21 o 
   3   2   1      686.72      678.26      9.88 o 
   4   2   1      217.36      220.11      5.81 o 
   5   2   1        1.59       -0.53      3.64 o 
  -5   3   1       99.15      105.69      6.79 o 
  -4   3   1      128.77      140.54      5.45 o 
  -3   3   1        7.84        7.07      1.98 o 
  -2   3   1       15.49       12.89      1.61 o 
  -1   3   1     1478.61     1419.10     10.94 o 
   0   3   1     6748.18     6436.54     51.70 o 
   1   3   1     7102.37     6838.61     49.62 o 
   2   3   1      379.33      380.68      5.20 o 
   3   3   1       11.75        9.97      3.44 o 
   4   3   1      110.51      114.97      4.76 o 
   5   3   1        1.12        0.14      3.26 o 
  -5   4   1       49.85       54.41     10.86 o 
  -4   4   1        1.17       -2.64      2.34 o 
  -3   4   1      173.59      183.70      5.32 o 
  -2   4   1      546.47      577.97      7.31 o 
  -1   4   1     1361.71     1284.27     10.15 o 
   0   4   1      141.43      155.80      3.40 o 
   1   4   1    23639.23    24847.18    172.12 o 
   2   4   1     5003.00     5177.63     47.76 o 
   3   4   1      212.41      215.42      5.03 o 
   4   4   1      182.15      176.18      5.00 o 
   5   4   1       18.12       19.63      3.52 o 
  -5   5   1       96.73       88.03      5.00 o 
  -4   5   1      144.03      150.86      4.66 o 
  -3   5   1       69.34       75.17      3.40 o 
  -2   5   1     1918.12     1991.66     18.61 o 
  -1   5   1     1817.04     1769.71     14.60 o 
   0   5   1     2068.02     1878.39     18.60 o 
   1   5   1     1078.17     1051.83      9.56 o 
   2   5   1      806.06      898.38     10.29 o 
   3   5   1        4.13        2.68      1.76 o 
   4   5   1       13.56       13.67      2.85 o 
   5   5   1       27.08       31.74      4.19 o 
  -5   6   1       48.94       46.86      5.84 o 
  -4   6   1       20.14       13.48      3.25 o 
  -3   6   1        0.21       -2.88      1.92 o 
  -2   6   1      301.55      278.25      5.35 o 
  -1   6   1      382.23      387.89      5.61 o 
   0   6   1      197.54      200.60      4.47 o 
   1   6   1     1938.56     1870.75     17.45 o 
   2   6   1      386.49      403.95      6.97 o 
   3   6   1       44.41       44.57      2.98 o 
   4   6   1      169.28      155.65      5.80 o 
   5   6   1        0.08       -1.49      3.25 o 
  -5   7   1        6.96        3.25      3.45 o 
  -4   7   1      166.92      164.13     11.12 o 
  -3   7   1       31.61       31.53      2.90 o 
  -2   7   1     2465.44     2430.48     25.61 o 
  -1   7   1     1595.25     1578.54     16.04 o 
   0   7   1      211.20      186.20      7.20 o 
   1   7   1      256.60      306.83      5.87 o 
   2   7   1       59.76       53.63      3.55 o 
   3   7   1       82.32       69.76      3.42 o 
   4   7   1        1.34        0.82      3.38 o 
   5   7   1       10.72       11.21      3.77 o 
  -5   8   1       60.02       64.18      8.00 o 
  -4   8   1        0.25       -4.46      3.32 o 
  -3   8   1        0.87       -1.57      2.14 o 
  -2   8   1        9.21        0.34      2.52 o 
  -1   8   1     2555.31     2582.21     25.61 o 
   0   8   1       37.54       35.58      4.59 o 
   1   8   1      148.57      164.82      5.03 o 
   2   8   1     1928.63     1993.32     23.33 o 
   3   8   1      183.92      209.38      7.11 o 
   4   8   1      103.37       98.29      6.35 o 
   5   8   1       99.02      103.69      6.37 o 
  -5   9   1       16.33       11.48      4.42 o 
  -4   9   1       15.25        5.81      4.06 o 
  -3   9   1        4.53       -1.92      2.62 o 
  -2   9   1      144.66      154.62      5.75 o 
  -1   9   1      205.62      224.29      5.77 o 
   0   9   1      272.98      261.50      7.90 o 
   1   9   1      747.67      783.81     12.07 o 
   2   9   1      253.17      290.65      7.67 o 
   3   9   1      102.33      102.07      4.90 o 
   4   9   1       40.06       49.14      5.28 o 
   5   9   1       77.82       75.76      6.23 o 
  -5  10   1        0.64        5.12      4.23 o 
  -4  10   1       15.96       18.27      4.72 o 
  -3  10   1       24.65       23.52      3.73 o 
  -2  10   1      339.76      379.36      9.89 o 
  -1  10   1      148.50      145.45      5.10 o 
   0  10   1      328.48      337.82      7.97 o 
   1  10   1       11.29        5.71      2.65 o 
   2  10   1       71.93       66.16      4.55 o 
   3  10   1      627.40      613.86     11.78 o 
   4  10   1       19.74       20.26      4.70 o 
   5  10   1       74.66       83.95      6.86 o 
  -4  11   1       38.84       32.71      5.36 o 
  -3  11   1      541.85      525.19     11.28 o 
  -2  11   1       17.06       17.44      2.67 o 
  -1  11   1       10.65        6.74      3.36 o 
   0  11   1       61.63       58.69      4.39 o 
   1  11   1       55.74       55.90      4.01 o 
   2  11   1      163.70      162.80      5.47 o 
   3  11   1       78.97       69.19      5.07 o 
   4  11   1       13.67        9.40      4.93 o 
  -4  12   1       35.74       28.78      6.47 o 
  -3  12   1      171.28      168.84      7.90 o 
  -2  12   1       76.68       83.58      4.85 o 
  -1  12   1        1.51        0.54      2.98 o 
   0  12   1      792.75      775.57     13.49 o 
   1  12   1        5.25        4.98      3.18 o 
   2  12   1      124.78      138.79      4.93 o 
   3  12   1       50.85       35.39      4.63 o 
   4  12   1        0.58        2.57      4.63 o 
  -4  13   1        7.23        4.59      4.87 o 
  -3  13   1      111.15       95.51      7.37 o 
  -2  13   1       30.60       30.54      3.97 o 
  -1  13   1       41.27       39.39      4.12 o 
   0  13   1      306.30      314.24      8.93 o 
   1  13   1       28.19       19.31      3.89 o 
   2  13   1       50.99       47.53      3.68 o 
   3  13   1        5.37        0.67      4.34 o 
   4  13   1       14.24        7.55      5.64 o 
  -4  14   1        1.60        0.36      5.67 o 
  -3  14   1       58.61       46.21      6.46 o 
  -2  14   1       32.84       31.31      4.18 o 
  -1  14   1      269.38      272.79      8.77 o 
   0  14   1      192.05      175.22      8.75 o 
   1  14   1        1.47       -3.89      3.43 o 
   2  14   1       70.98       64.31      4.76 o 
   3  14   1       18.41       10.09      5.26 o 
   4  14   1       55.96       68.30      8.01 o 
  -3  15   1        2.81        0.69      5.27 o 
  -2  15   1       22.19       14.15      4.26 o 
  -1  15   1      141.22      138.23     10.60 o 
   0  15   1      275.20      297.39     13.96 o 
   1  15   1      111.11      102.94      6.96 o 
   2  15   1        0.65       -0.78      3.65 o 
   3  15   1       12.48       11.82      5.49 o 
  -3  16   1        0.08       -4.82      7.52 o 
  -2  16   1        0.01        3.38      5.98 o 
  -1  16   1       10.00        5.91      5.99 o 
   0  16   1      598.47      608.13     39.53 o 
   1  16   1      154.74      139.07      9.93 o 
   2  16   1        3.86       -4.04      4.30 o 
   3  16   1       39.74       48.04      8.16 o 
  -3  17   1        0.80        9.92      7.94 o 
  -2  17   1        6.32        4.30      4.87 o 
  -1  17   1       17.52       21.54      6.98 o 
   0  17   1        3.09        0.74      8.53 o 
   1  17   1       56.47       65.64      8.87 o 
   2  17   1       56.88       47.21      6.89 o 
   3  17   1       78.40       87.79     13.53 o 
  -2  18   1        1.31       -6.39      9.04 o 
  -1  18   1        4.02       -2.84      6.22 o 
   0  18   1       79.12       85.09     12.78 o 
   1  18   1        0.02        7.41      6.63 o 
   2  18   1        9.75        4.77      5.64 o 
  -2  19   1        0.93        1.33      5.73 o 
  -1  19   1       11.25       17.62      7.12 o 
   0  19   1        2.58       -0.38      9.16 o 
   1  19   1        2.97       -1.46      6.63 o 
   2  19   1        9.62        7.76      6.18 o 
  -1  20   1        0.47       -6.02      6.58 o 
   0  20   1      114.21      125.66     15.63 o 
   1  20   1       13.20       12.15      7.68 o 
  -4   0   2      105.59      115.82     15.33 o 
  -3   0   2      225.17      284.25     19.88 o 
  -2   0   2     1027.65      964.70     37.32 o 
  -1   0   2     9323.65     9403.33    158.63 o 
   1   0   2     3871.47     3728.46     42.23 o 
   2   0   2        7.56        5.56      2.88 o 
   3   0   2     6438.06     6665.70    115.33 o 
   4   0   2       21.70       13.45      2.84 o 
   5   0   2       17.30       21.61      8.66 o 
  -4   1   2      120.97      128.21     13.34 o 
  -3   1   2      263.80      259.75      7.72 o 
  -2   1   2      316.31      315.19      8.62 o 
  -1   1   2       18.44       20.98      1.39 o 
   1   1   2      322.13      288.57      3.48 o 
   2   1   2        5.98        3.24      1.57 o 
   3   1   2      495.07      497.62      7.89 o 
   4   1   2        6.54        5.39      2.13 o 
   5   1   2       14.65       13.44      2.90 o 
  -5   2   2       15.39       21.14      3.96 o 
  -4   2   2        6.61        6.13      3.68 o 
  -3   2   2      598.17      621.47     15.52 o 
  -2   2   2      224.42      248.00      4.76 o 
  -1   2   2      109.74      108.63      1.89 o 
   0   2   2      416.29      290.33     23.66 o 
   1   2   2     7864.76     7670.23     56.92 o 
   2   2   2      352.12      336.92      5.55 o 
   3   2   2     1026.39     1071.54     15.90 o 
   4   2   2        0.23        0.41      2.26 o 
   5   2   2        2.86        0.12      2.78 o 
  -5   3   2       11.74       14.38      7.85 o 
  -4   3   2      178.07      189.17      6.10 o 
  -3   3   2      544.41      586.98      9.14 o 
  -2   3   2      240.87      249.75      4.41 o 
  -1   3   2    20223.74    20948.41    140.84 o 
   0   3   2       27.60       23.79      1.49 o 
   1   3   2    18078.48    18351.95    131.01 o 
   2   3   2      384.74      402.10      5.65 o 
   3   3   2      301.38      314.70      5.90 o 
   4   3   2       28.95       28.72      2.62 o 
   5   3   2        1.56        0.36      2.99 o 
  -5   4   2       94.97      111.65      7.13 o 
  -4   4   2       43.82       42.21      3.54 o 
  -3   4   2      360.73      380.26      7.12 o 
  -2   4   2      436.35      454.51      5.97 o 
  -1   4   2     3792.56     3692.15     26.26 o 
   0   4   2     6348.49     5946.27     48.50 o 
   1   4   2     7951.49     7851.59     55.69 o 
   2   4   2      213.33      247.93      3.78 o 
   3   4   2        0.59       -0.91      1.73 o 
   4   4   2        0.73        4.65      2.54 o 
   5   4   2       60.32       66.71      4.58 o 
  -5   5   2      353.42      345.23      8.67 o 
  -4   5   2       52.42       51.93      4.09 o 
  -3   5   2       60.51       63.95      3.10 o 
  -2   5   2      274.32      296.47      4.84 o 
  -1   5   2      679.84      655.80      6.49 o 
   0   5   2     1724.07     1647.45     15.61 o 
   1   5   2       25.95       32.48      1.97 o 
   2   5   2     3931.67     3990.12     36.47 o 
   3   5   2       16.62       15.58      2.39 o 
   4   5   2       32.69       32.73      3.80 o 
   5   5   2       35.86       28.56      4.12 o 
  -5   6   2       30.63       29.68      4.18 o 
  -4   6   2        6.89        2.19      3.68 o 
  -3   6   2        1.38        3.41      2.05 o 
  -2   6   2      383.85      402.94      6.44 o 
  -1   6   2     2061.90     1953.02     17.44 o 
   0   6   2      116.34      136.38      4.41 o 
   1   6   2      235.21      256.88      5.37 o 
   2   6   2       44.67       30.36      2.64 o 
   3   6   2       11.10       12.73      2.20 o 
   4   6   2       20.91       20.30      3.98 o 
   5   6   2       45.62       47.36      4.19 o 
  -5   7   2      157.88      159.88      6.79 o 
  -4   7   2        3.52        0.55      3.09 o 
  -3   7   2       84.62       86.07      4.03 o 
  -2   7   2      216.41      204.16      6.46 o 
  -1   7   2       41.45       37.19      2.33 o 
   0   7   2      106.32      105.00      4.12 o 
   1   7   2     1105.71     1162.38     13.47 o 
   2   7   2     1841.92     1836.33     20.44 o 
   3   7   2        4.64        5.06      2.11 o 
   4   7   2       39.55       42.86      4.60 o 
   5   7   2       56.25       53.15      5.06 o 
  -5   8   2        7.18        7.77      4.85 o 
  -4   8   2        3.18       -1.74      3.41 o 
  -3   8   2        1.24       -1.57      2.17 o 
  -2   8   2       45.07       32.64      3.25 o 
  -1   8   2        5.17       -2.39      1.97 o 
   0   8   2      206.15      200.77      5.64 o 
   1   8   2      215.70      238.38      5.95 o 
   2   8   2      396.53      358.48      7.73 o 
   3   8   2      210.89      219.15      6.29 o 
   4   8   2        8.72       10.97      4.21 o 
   5   8   2        0.09       -1.20      3.86 o 
  -5   9   2       54.41       58.87      5.88 o 
  -4   9   2        0.21       -5.25      3.50 o 
  -3   9   2       31.10       24.42      3.31 o 
  -2   9   2       79.74       81.56      4.42 o 
  -1   9   2      276.20      245.30      6.01 o 
   0   9   2      391.65      387.78      8.11 o 
   1   9   2     1373.02     1458.18     18.51 o 
   2   9   2      509.94      493.34      9.86 o 
   3   9   2      483.78      465.13      9.30 o 
   4   9   2        1.93        3.97      5.06 o 
   5   9   2        6.82        8.31      4.34 o 
  -5  10   2       11.50       14.75      4.71 o 
  -4  10   2        2.16        1.64      4.04 o 
  -3  10   2       13.43       12.50      3.51 o 
  -2  10   2       41.70       39.37      3.90 o 
  -1  10   2      189.72      182.57      5.59 o 
   0  10   2       67.83       57.98      4.08 o 
   1  10   2       16.38       20.37      3.02 o 
   2  10   2      494.18      491.42     11.11 o 
   3  10   2      122.48      127.70      6.02 o 
   4  10   2        2.46        0.13      4.10 o 
  -4  11   2        0.82        4.28      4.22 o 
  -3  11   2       27.78       31.69      4.60 o 
  -2  11   2       85.52       85.60      5.23 o 
  -1  11   2       33.09       27.13      3.27 o 
   0  11   2     2236.85     2293.75     27.60 o 
   1  11   2      325.99      340.37      8.78 o 
   2  11   2      130.37      142.66      4.63 o 
   3  11   2        0.00       -4.84      3.23 o 
   4  11   2       28.18       27.75      5.39 o 
  -4  12   2       15.52        6.03      4.81 o 
  -3  12   2       13.65       12.14      4.43 o 
  -2  12   2       32.67       20.49      3.36 o 
  -1  12   2        4.86        0.82      2.78 o 
   0  12   2      591.95      587.52     11.52 o 
   1  12   2      244.21      250.55      8.43 o 
   2  12   2        7.99        1.57      3.33 o 
   3  12   2        0.44        2.10      3.87 o 
   4  12   2        0.01       -3.88      4.32 o 
  -4  13   2       16.27       15.83      5.25 o 
  -3  13   2       32.05       24.44      5.11 o 
  -2  13   2       52.06       54.16      4.54 o 
  -1  13   2        9.70        7.25      3.58 o 
   0  13   2      339.93      363.98     11.40 o 
   1  13   2       22.21       21.19      3.97 o 
   2  13   2       14.87       10.89      2.98 o 
   3  13   2       44.55       38.83      5.66 o 
   4  13   2       93.16       64.45      7.79 o 
  -4  14   2        0.07       -4.66      5.50 o 
  -3  14   2       54.14       46.60      6.42 o 
  -2  14   2        5.19        4.85      4.04 o 
  -1  14   2       42.04       38.70      4.43 o 
   0  14   2      506.64      535.68     13.95 o 
   1  14   2      115.30      116.30      6.77 o 
   2  14   2       35.59       39.35      3.82 o 
   3  14   2       53.71       51.02      6.88 o 
   4  14   2       68.83       75.82      8.33 o 
  -3  15   2       45.75       46.67      8.02 o 
  -2  15   2       89.08       94.20      8.78 o 
  -1  15   2       23.16       27.13      5.17 o 
   0  15   2      225.34      218.50     12.03 o 
   1  15   2        5.43       -6.30      4.56 o 
   2  15   2        3.59       -0.66      3.09 o 
   3  15   2       31.18       28.17      6.12 o 
  -3  16   2        0.02        1.17      5.90 o 
  -2  16   2       10.62        9.39      4.56 o 
  -1  16   2      281.16      295.05     13.43 o 
   0  16   2       98.16       99.47     13.43 o 
   1  16   2      195.59      183.45     13.26 o 
   2  16   2       32.43       35.08      5.50 o 
   3  16   2       14.47       17.76      7.02 o 
  -3  17   2        0.63        2.47      9.04 o 
  -2  17   2        7.06        5.68      4.88 o 
  -1  17   2      136.19      140.66     11.08 o 
   0  17   2       18.09       22.35      9.77 o 
   1  17   2       15.75       12.83      6.67 o 
   2  17   2        0.42       -2.25      4.88 o 
   3  17   2        2.10       -1.15      7.64 o 
  -2  18   2        1.27       -2.82      5.42 o 
  -1  18   2      158.48      151.70     11.99 o 
   0  18   2       59.12       42.79     11.13 o 
   1  18   2       28.08       16.24      8.71 o 
   2  18   2       22.74       11.17      8.99 o 
  -2  19   2        1.31       -2.49      5.70 o 
  -1  19   2       35.30       18.46      7.29 o 
   0  19   2      120.26      113.60     14.79 o 
   1  19   2       12.35       12.29      7.42 o 
   2  19   2        0.33        0.03      5.82 o 
  -1  20   2        0.06        7.77      7.05 o 
   0  20   2        0.00        8.93     13.64 o 
   1  20   2        0.93       -9.57      6.38 o 
  -5   1   3      171.22      163.23     20.44 o 
  -4   1   3       69.15       48.95      8.69 o 
  -3   1   3      378.46      384.66      9.89 o 
  -2   1   3       55.00       58.00      4.21 o 
  -1   1   3     1827.67     1769.86     14.72 o 
   0   1   3      855.53      688.05     31.75 o 
   1   1   3       21.90       20.77      1.26 o 
   2   1   3     1345.45     1374.57     14.41 o 
   3   1   3      971.12      971.91     11.90 o 
   4   1   3      227.97      231.90      5.05 o 
   5   1   3        0.16       -0.54      2.83 o 
  -5   2   3       70.98       76.89      7.51 o 
  -4   2   3        0.82        1.30      3.32 o 
  -3   2   3      204.09      177.45      8.19 o 
  -2   2   3      514.25      490.77      7.07 o 
  -1   2   3     9271.86     8976.54     66.34 o 
   0   2   3     2636.89     2049.57     47.77 o 
   1   2   3      213.27      177.25      2.69 o 
   2   2   3     1581.69     1513.22     15.30 o 
   3   2   3       56.39       64.09      2.94 o 
   4   2   3       14.88       16.80      2.24 o 
   5   2   3       34.18       34.77      3.45 o 
  -5   3   3       50.12       47.46      4.77 o 
  -4   3   3      101.79      103.01      4.80 o 
  -3   3   3       61.53       55.00      2.95 o 
  -2   3   3      432.70      442.13      6.38 o 
  -1   3   3    20790.14    21583.89    145.22 o 
   0   3   3     7304.71     6929.13     53.79 o 
   1   3   3     4248.95     3944.28     29.58 o 
   2   3   3       66.79       68.35      2.77 o 
   3   3   3        0.19       -0.97      1.86 o 
   4   3   3      117.12      124.82      4.61 o 
   5   3   3       22.52       23.00      3.82 o 
  -5   4   3        0.51       -3.28      3.95 o 
  -4   4   3       49.10       50.54      3.74 o 
  -3   4   3        1.76        2.51      2.10 o 
  -2   4   3      748.59      714.85      8.29 o 
  -1   4   3     2164.29     2090.07     15.76 o 
   0   4   3       35.66       22.09      1.54 o 
   1   4   3      247.99      283.27      3.85 o 
   2   4   3       47.51       54.37      2.31 o 
   3   4   3      123.01      119.30      5.27 o 
   4   4   3      501.51      504.39      9.65 o 
   5   4   3       60.41       66.16      4.32 o 
  -5   5   3       13.18       10.47      3.39 o 
  -4   5   3       62.02       64.02      5.37 o 
  -3   5   3      266.28      272.13      6.32 o 
  -2   5   3     2531.59     2498.55     22.84 o 
  -1   5   3       95.29       95.26      2.39 o 
   0   5   3      921.40      884.99     10.04 o 
   1   5   3      277.72      259.23      4.25 o 
   2   5   3     1114.13     1139.95     12.58 o 
   3   5   3      113.68      119.33      4.45 o 
   4   5   3      301.91      333.95      9.46 o 
   5   5   3       29.57       29.92      4.03 o 
  -5   6   3       12.06       14.81      3.66 o 
  -4   6   3        9.48        7.57      3.01 o 
  -3   6   3       13.26        9.24      2.19 o 
  -2   6   3     1160.81     1205.55     13.43 o 
  -1   6   3      681.99      685.48      7.85 o 
   0   6   3       40.13       29.74      2.29 o 
   1   6   3        2.77        7.88      2.60 o 
   2   6   3      227.40      206.29      5.24 o 
   3   6   3       74.29       71.13      3.04 o 
   4   6   3      515.44      554.33     12.79 o 
   5   6   3        1.99       -3.11      3.13 o 
  -5   7   3        5.39        6.58      3.51 o 
  -4   7   3      139.85      133.05      6.14 o 
  -3   7   3      253.80      262.89      6.34 o 
  -2   7   3        5.71        9.55      2.49 o 
  -1   7   3       18.36       14.92      2.73 o 
   0   7   3     1350.76     1314.38     16.24 o 
   1   7   3      100.36      104.88      3.67 o 
   2   7   3     1801.01     1711.63     20.27 o 
   3   7   3       61.03       56.05      3.58 o 
   4   7   3      101.32      104.17      6.25 o 
   5   7   3        5.62        6.38      3.94 o 
  -5   8   3       12.08       13.58      3.81 o 
  -4   8   3        5.15       -1.54      3.45 o 
  -3   8   3      155.42      157.59      5.54 o 
  -2   8   3      138.22      147.57      5.31 o 
  -1   8   3      307.87      318.60      5.79 o 
   0   8   3      588.76      576.96      9.65 o 
   1   8   3     1533.77     1728.05     20.13 o 
   2   8   3      561.81      571.34     10.60 o 
   3   8   3      145.97      137.03      5.23 o 
   4   8   3      874.18      854.44     17.16 o 
   5   8   3        1.17        2.09      3.93 o 
  -5   9   3        2.35        6.10      4.02 o 
  -4   9   3        2.76        3.54      4.38 o 
  -3   9   3        1.59       -1.29      2.73 o 
  -2   9   3      133.06      131.29      5.37 o 
  -1   9   3      411.05      425.23      7.43 o 
   0   9   3     1153.15     1197.81     16.16 o 
   1   9   3      206.91      206.01      6.30 o 
   2   9   3      121.00      131.31      6.07 o 
   3   9   3      216.42      216.64      6.86 o 
   4   9   3       51.43       61.06      5.84 o 
   5   9   3        7.65       -3.48      4.11 o 
  -5  10   3        0.91        2.41      4.19 o 
  -4  10   3       12.67        3.03      4.04 o 
  -3  10   3      235.77      228.65      8.74 o 
  -2  10   3       31.68       36.13      3.85 o 
  -1  10   3      354.56      338.72      7.29 o 
   0  10   3       20.54       20.55      2.59 o 
   1  10   3      123.44      136.93      5.48 o 
   2  10   3      136.69      131.86      6.46 o 
   3  10   3       33.06       29.75      4.08 o 
   4  10   3      388.10      388.32     12.10 o 
  -4  11   3        0.00       -2.80      4.10 o 
  -3  11   3      113.57      115.16      7.55 o 
  -2  11   3       26.78       31.41      4.06 o 
  -1  11   3        2.82        1.01      2.51 o 
   0  11   3       91.86      103.65      5.28 o 
   1  11   3        7.27       10.16      2.88 o 
   2  11   3      111.26       98.27      4.16 o 
   3  11   3        2.75        2.96      3.59 o 
   4  11   3       76.99       64.39      6.49 o 
  -4  12   3       45.45       43.07      5.98 o 
  -3  12   3        4.15        2.54      4.08 o 
  -2  12   3       93.25       86.92      5.29 o 
  -1  12   3       24.03       21.51      3.42 o 
   0  12   3      470.98      460.34     10.24 o 
   1  12   3        2.40       -0.92      2.99 o 
   2  12   3       53.75       55.44      3.71 o 
   3  12   3      364.36      337.70     10.74 o 
   4  12   3       70.79       58.95      6.54 o 
  -4  13   3        1.46        4.60      4.99 o 
  -3  13   3       12.00       11.34      4.85 o 
  -2  13   3       58.28       59.30      4.58 o 
  -1  13   3        8.64        6.53      3.30 o 
   0  13   3      749.92      736.20     14.27 o 
   1  13   3      196.05      209.53      8.18 o 
   2  13   3        4.07       -1.15      2.60 o 
   3  13   3        0.14       -3.99      4.21 o 
   4  13   3       83.05       88.09      8.52 o 
  -4  14   3        0.44        3.52      5.86 o 
  -3  14   3        4.09        0.22      4.80 o 
  -2  14   3       10.35        1.70      3.36 o 
  -1  14   3      705.86      738.03     13.68 o 
   0  14   3      133.45      108.12      7.84 o 
   1  14   3       13.68        9.55      3.95 o 
   2  14   3       28.39       22.43      3.59 o 
   3  14   3      133.96      109.16      8.56 o 
   4  14   3       33.92       30.84      6.93 o 
  -3  15   3        1.36       -3.39      4.91 o 
  -2  15   3       14.46        8.59      4.11 o 
  -1  15   3      675.13      760.22     16.34 o 
   0  15   3      175.37      181.96     11.51 o 
   1  15   3      148.36      126.07      9.82 o 
   2  15   3        8.58        1.31      3.30 o 
   3  15   3        0.42        0.74      5.71 o 
  -3  16   3       11.18        4.11      6.22 o 
  -2  16   3        2.74       -4.85      5.68 o 
  -1  16   3      764.64      866.87     32.54 o 
   0  16   3      342.64      348.79     20.91 o 
   1  16   3       24.25       19.73      9.10 o 
   2  16   3        7.36        9.45      5.72 o 
   3  16   3        1.50       -1.21      6.10 o 
  -3  17   3       18.21       22.13     10.01 o 
  -2  17   3        0.04       -0.40      4.92 o 
  -1  17   3       79.29       92.75      9.67 o 
   0  17   3        0.26       -4.71      8.04 o 
   1  17   3       23.69       17.10      9.26 o 
   2  17   3        1.48        0.17      3.82 o 
   3  17   3       16.03        9.59      8.93 o 
  -2  18   3        0.07        7.30      5.29 o 
  -1  18   3        3.73       -5.99      6.39 o 
   0  18   3       28.62       19.89      7.24 o 
   1  18   3        1.23       -6.11      6.30 o 
   2  18   3        0.11       -3.92      3.93 o 
  -2  19   3        4.88        0.23      5.85 o 
  -1  19   3       58.42       53.05      8.88 o 
   0  19   3        6.99        0.68     10.08 o 
   1  19   3       56.48       70.00      9.78 o 
   2  19   3        0.02        1.49      4.31 o 
  -1  20   3       27.45       25.67      7.86 o 
   0  20   3        1.85        3.74      9.95 o 
   1  20   3        0.84       -2.07      7.01 o 
  -5   0   4       87.72       99.06     17.31 o 
  -4   0   4        8.29       10.78      9.37 o 
  -3   0   4      210.77      204.85      7.11 o 
  -2   0   4     1918.58     1690.28     32.21 o 
  -1   0   4    31173.38    33135.58    364.79 o 
   0   0   4    31961.93    34491.57    703.28 o 
   1   0   4      150.97      132.52      3.48 o 
   2   0   4      386.41      378.91      6.48 o 
   3   0   4       21.68       23.65      4.18 o 
   4   0   4       10.58        7.77      3.26 o 
   5   0   4        6.79       14.78      4.54 o 
  -5   1   4       12.21       33.77     12.49 o 
  -4   1   4      209.89      222.26     25.84 o 
  -3   1   4       34.05       43.20      6.41 o 
  -2   1   4        1.83        4.48      2.39 o 
  -1   1   4      152.76      150.58      2.51 o 
   0   1   4     2891.42     2485.74     34.32 o 
   1   1   4     7278.71     7046.38     48.27 o 
   2   1   4        1.78        1.46      1.33 o 
   3   1   4      139.63      142.39      4.34 o 
   4   1   4        1.20       -0.45      2.00 o 
   5   1   4       34.65       37.13      3.75 o 
  -5   2   4       81.39       83.26      5.75 o 
  -4   2   4       39.58       37.19      4.68 o 
  -3   2   4       62.82       66.46      2.94 o 
  -2   2   4      864.72      807.13      9.96 o 
  -1   2   4    13275.19    13256.51     92.03 o 
   0   2   4      815.43      760.94      7.32 o 
   1   2   4     1797.20     1683.26     13.55 o 
   2   2   4      442.73      436.40      6.19 o 
   3   2   4        1.38        1.08      2.01 o 
   4   2   4       94.95       87.51      3.75 o 
   5   2   4       15.15       14.98      3.31 o 
  -5   3   4        7.00        6.70      4.63 o 
  -4   3   4      119.07      118.52      5.21 o 
  -3   3   4       59.59       61.71      3.12 o 
  -2   3   4      478.48      482.91      6.05 o 
  -1   3   4     7514.97     7060.32     48.65 o 
   0   3   4    10449.06    10056.81     75.02 o 
   1   3   4        2.41        2.18      1.14 o 
   2   3   4      340.49      319.45      4.93 o 
   3   3   4      102.61      100.82      3.99 o 
   4   3   4        2.93        0.11      2.52 o 
   5   3   4        0.38       -0.70      3.14 o 
  -5   4   4        0.75       -0.36      4.08 o 
  -4   4   4       41.49       36.31      3.50 o 
  -3   4   4       18.72       14.48      2.10 o 
  -2   4   4      186.58      173.64      3.84 o 
  -1   4   4      757.26      768.23      6.78 o 
   0   4   4       28.40       21.51      1.56 o 
   1   4   4      379.08      383.20      4.76 o 
   2   4   4       61.56       63.05      2.87 o 
   3   4   4      554.46      556.25      8.98 o 
   4   4   4       50.22       48.49      4.20 o 
   5   4   4       97.62      102.06      5.58 o 
  -5   5   4       23.08       22.94      4.43 o 
  -4   5   4        8.99        3.27      2.48 o 
  -3   5   4      118.59      118.39      3.92 o 
  -2   5   4       74.33       71.96      2.65 o 
  -1   5   4     1778.04     1786.30     15.38 o 
   0   5   4      246.97      228.67      4.90 o 
   1   5   4        3.93        4.60      1.49 o 
   2   5   4      864.74      924.63     10.89 o 
   3   5   4       28.69       25.01      2.80 o 
   4   5   4       73.13       74.26      5.14 o 
   5   5   4        5.74       11.00      3.54 o 
  -5   6   4        0.99        0.26      3.21 o 
  -4   6   4       96.96       92.90      4.93 o 
  -3   6   4        3.65        2.26      2.09 o 
  -2   6   4      304.17      328.76      5.88 o 
  -1   6   4       47.59       43.31      2.14 o 
   0   6   4      406.58      398.59      6.68 o 
   1   6   4     3588.89     3651.29     33.05 o 
   2   6   4     1648.43     1647.69     18.56 o 
   3   6   4       55.22       62.61      3.49 o 
   4   6   4      258.39      264.14      8.87 o 
   5   6   4       75.97       75.12      5.66 o 
  -5   7   4       92.77       85.16      6.20 o 
  -4   7   4        1.71       -1.41      2.96 o 
  -3   7   4      142.33      152.77      5.15 o 
  -2   7   4     2911.48     3022.22     29.49 o 
  -1   7   4      326.12      334.19      5.57 o 
   0   7   4       12.96       13.97      1.90 o 
   1   7   4     1924.60     2078.40     21.49 o 
   2   7   4      900.44      903.30     13.70 o 
   3   7   4       78.89       80.87      3.78 o 
   4   7   4      246.17      275.40      8.55 o 
   5   7   4        0.79        1.96      4.02 o 
  -5   8   4       30.66       28.93      4.29 o 
  -4   8   4       13.41       13.43      3.82 o 
  -3   8   4       56.83       49.98      3.67 o 
  -2   8   4      157.14      151.82      5.02 o 
  -1   8   4      485.38      481.08      8.23 o 
   0   8   4       30.81       29.71      2.87 o 
   1   8   4     2278.93     2525.64     25.59 o 
   2   8   4       20.08       14.66      3.63 o 
   3   8   4       67.52       65.91      4.03 o 
   4   8   4      165.50      159.78      8.01 o 
   5   8   4        2.88        8.01      4.15 o 
  -5   9   4        8.82        7.04      4.09 o 
  -4   9   4       15.23       12.39      4.05 o 
  -3   9   4      185.39      173.32      6.15 o 
  -2   9   4      444.83      473.18      9.24 o 
  -1   9   4      158.93      146.46      4.73 o 
   0   9   4      601.61      595.14     10.51 o 
   1   9   4     1572.30     1692.05     19.83 o 
   2   9   4      205.98      184.38      7.04 o 
   3   9   4       79.28       68.01      4.46 o 
   4   9   4        5.26        3.96      4.33 o 
   5   9   4        1.61        1.98      4.32 o 
  -5  10   4        0.69       -0.31      4.18 o 
  -4  10   4       11.43        5.32      4.26 o 
  -3  10   4        0.32       -3.30      3.17 o 
  -2  10   4      452.46      448.69      9.88 o 
  -1  10   4       31.32       28.25      2.87 o 
   0  10   4      960.53      965.44     14.46 o 
   1  10   4      923.56      959.81     13.56 o 
   2  10   4       19.06       17.58      3.61 o 
   3  10   4       16.38       17.82      3.75 o 
   4  10   4       19.99       21.34      5.14 o 
  -4  11   4        6.31       10.99      4.63 o 
  -3  11   4       71.28       73.32      5.86 o 
  -2  11   4      373.46      402.36     11.70 o 
  -1  11   4       42.14       35.60      3.56 o 
   0  11   4       80.18       78.32      4.69 o 
   1  11   4       17.13       15.12      3.09 o 
   2  11   4       22.07       22.98      2.80 o 
   3  11   4      418.73      434.02     10.54 o 
   4  11   4       19.24       19.20      5.04 o 
  -4  12   4       15.11       16.55      5.05 o 
  -3  12   4        9.79       10.47      4.36 o 
  -2  12   4       79.06       75.71      4.64 o 
  -1  12   4      107.12      106.92      5.42 o 
   0  12   4       10.63        6.95      3.00 o 
   1  12   4      116.06       93.25      5.70 o 
   2  12   4       10.06        3.09      3.06 o 
   3  12   4      204.01      190.71      9.19 o 
   4  12   4        1.66        0.39      5.48 o 
  -4  13   4        8.59       10.35      4.93 o 
  -3  13   4       12.55        8.44      4.55 o 
  -2  13   4       12.96        5.29      3.91 o 
  -1  13   4      855.06      824.65     14.19 o 
   0  13   4      103.34       94.94      5.81 o 
   1  13   4      153.57      167.81      8.71 o 
   2  13   4       55.15       59.19      4.13 o 
   3  13   4       19.59       19.75      4.98 o 
   4  13   4       75.26       81.08      8.47 o 
  -4  14   4        0.09       -8.02      5.35 o 
  -3  14   4       11.65        6.30      4.89 o 
  -2  14   4        5.73       -3.41      3.13 o 
  -1  14   4       80.67       84.76      5.92 o 
   0  14   4       35.20       27.46      4.03 o 
   1  14   4        2.74        3.15      3.96 o 
   2  14   4        0.43       -2.80      2.84 o 
   3  14   4       61.39       70.73      7.35 o 
   4  14   4        4.83        8.61      6.06 o 
  -3  15   4       34.98       29.50      6.09 o 
  -2  15   4       15.49       16.46      4.41 o 
  -1  15   4      112.43      120.51      7.55 o 
   0  15   4      270.36      266.41     13.28 o 
   1  15   4        7.67        3.40      5.55 o 
   2  15   4      419.75      402.13     12.00 o 
   3  15   4       11.58       18.72      6.91 o 
  -3  16   4        0.87        2.42      5.95 o 
  -2  16   4        2.94        4.20      6.24 o 
  -1  16   4      301.21      321.28     17.29 o 
   0  16   4        1.19       -2.30      6.11 o 
   1  16   4        0.12       -5.64      6.27 o 
   2  16   4        2.84        1.35      4.59 o 
   3  16   4        0.13        0.07      7.63 o 
  -3  17   4        7.92       11.79      9.45 o 
  -2  17   4       56.49       46.17      6.59 o 
  -1  17   4       22.58       22.86      7.06 o 
   0  17   4        0.80        5.28      6.77 o 
   1  17   4       28.77       30.03     19.40 o 
   2  17   4       32.50       23.50      4.59 o 
   3  17   4       27.87       14.68      9.69 o 
  -2  18   4        8.97        8.33      7.16 o 
  -1  18   4        3.65       -5.64      6.47 o 
   0  18   4        4.27        3.26      6.70 o 
   1  18   4        0.90      -11.49      7.66 o 
   2  18   4        0.07       -3.65      4.18 o 
  -2  19   4        2.10       -0.07      6.34 o 
  -1  19   4        7.82       12.35      7.04 o 
   0  19   4      108.26      123.71     15.27 o 
   1  19   4       25.50       25.15     12.70 o 
   2  19   4       50.52       58.92      7.38 o 
  -1  20   4        0.40        2.02      7.94 o 
   0  20   4       12.69       -1.14      9.75 o 
   1  20   4       81.92       85.29     12.11 o 
  -5   1   5      218.23      236.43     17.97 o 
  -4   1   5      101.38      103.76      6.88 o 
  -3   1   5       14.98       12.90      2.40 o 
  -2   1   5      291.31      294.67      5.30 o 
  -1   1   5    17531.37    17946.52    120.88 o 
   0   1   5      173.74      146.68      2.34 o 
   1   1   5     1489.67     1385.21     10.31 o 
   2   1   5     1471.67     1452.21     14.13 o 
   3   1   5       12.93       11.36      2.43 o 
   4   1   5       20.78       24.67      3.11 o 
   5   1   5       59.39       63.86      4.68 o 
  -5   2   5       58.53       66.78      5.13 o 
  -4   2   5      145.98      154.93      8.57 o 
  -3   2   5       22.79       21.63      2.08 o 
  -2   2   5      154.10      157.44      3.70 o 
  -1   2   5     5574.94     5208.98     36.26 o 
   0   2   5      470.05      446.54      4.43 o 
   1   2   5        3.61        1.53      1.04 o 
   2   2   5       31.60       37.73      2.55 o 
   3   2   5      160.50      159.04      4.88 o 
   4   2   5       64.40       62.02      3.70 o 
   5   2   5      101.42      102.55      5.64 o 
  -5   3   5        1.02        2.70      3.68 o 
  -4   3   5        0.65        4.21      2.86 o 
  -3   3   5      135.23      144.45      4.67 o 
  -2   3   5       42.24       35.06      1.87 o 
  -1   3   5     7668.70     7767.68     52.24 o 
   0   3   5        1.34        0.36      1.16 o 
   1   3   5        5.96        6.94      1.28 o 
   2   3   5     2288.23     2313.94     23.28 o 
   3   3   5       30.78       27.72      2.52 o 
   4   3   5       77.80       71.92      4.93 o 
   5   3   5       25.86       34.20      4.14 o 
  -5   4   5       66.48       61.57      7.46 o 
  -4   4   5      455.86      467.36      8.74 o 
  -3   4   5       79.86       63.73      3.15 o 
  -2   4   5      220.72      195.06      3.59 o 
  -1   4   5     1077.75      986.40      8.85 o 
   0   4   5      480.79      426.64      6.34 o 
   1   4   5      616.46      562.47      6.59 o 
   2   4   5      444.25      503.83      7.56 o 
   3   4   5       68.05       60.63      3.52 o 
   4   4   5       16.20       12.90      3.56 o 
   5   4   5        5.95        3.78      3.53 o 
  -5   5   5        3.53       -0.19      2.82 o 
  -4   5   5       76.48       70.80      3.73 o 
  -3   5   5       46.82       45.11      2.81 o 
  -2   5   5      152.99      164.11      3.93 o 
  -1   5   5        0.00        0.18      1.54 o 
   0   5   5     2977.82     2940.81     25.07 o 
   1   5   5       59.43       56.91      2.41 o 
   2   5   5       65.41       75.29      5.56 o 
   3   5   5       73.49       74.04      3.95 o 
   4   5   5       60.98       64.75      5.02 o 
   5   5   5       11.76       11.82      3.70 o 
  -5   6   5        4.71        5.79      4.27 o 
  -4   6   5       38.36       36.84      4.74 o 
  -3   6   5       69.62       69.70      3.40 o 
  -2   6   5      987.54     1010.96     11.54 o 
  -1   6   5       72.15       74.10      2.59 o 
   0   6   5       84.77       89.89      3.19 o 
   1   6   5     1113.55     1210.28     13.16 o 
   2   6   5      406.05      380.87      7.87 o 
   3   6   5      203.19      188.24      5.64 o 
   4   6   5       37.78       41.67      5.10 o 
   5   6   5       35.85       43.20      4.98 o 
  -5   7   5        4.31        3.07      3.28 o 
  -4   7   5        5.69        2.28      3.14 o 
  -3   7   5       89.64       83.53      4.88 o 
  -2   7   5      217.16      213.70      5.43 o 
  -1   7   5      616.04      613.86      8.01 o 
   0   7   5      591.14      570.31      9.74 o 
   1   7   5       64.72       65.96      3.51 o 
   2   7   5      455.83      499.64      9.67 o 
   3   7   5       73.40       76.75      3.73 o 
   4   7   5       30.34       28.00      4.39 o 
   5   7   5       21.74       17.55      4.04 o 
  -5   8   5        1.63        1.65      3.47 o 
  -4   8   5      195.26      201.98     11.51 o 
  -3   8   5        2.72       -0.46      2.41 o 
  -2   8   5      331.72      343.67      7.13 o 
  -1   8   5       49.55       51.58      3.08 o 
   0   8   5      121.98      121.14      4.47 o 
   1   8   5     2423.10     2594.80     27.58 o 
   2   8   5      102.19      104.84      5.41 o 
   3   8   5       76.94       75.13      4.30 o 
   4   8   5      110.70      109.84      7.10 o 
   5   8   5        0.80        3.30      4.20 o 
  -5   9   5       30.22       29.39      4.86 o 
  -4   9   5       13.52       13.96      4.15 o 
  -3   9   5      182.03      188.24      6.61 o 
  -2   9   5       16.20        8.49      2.97 o 
  -1   9   5        0.05       -2.86      1.91 o 
   0   9   5       99.41      117.43      4.71 o 
   1   9   5       13.05        9.19      2.64 o 
   2   9   5      138.75      137.68      7.65 o 
   3   9   5      554.62      549.16     13.29 o 
   4   9   5       57.21       61.79      6.33 o 
   5   9   5       25.21       15.03      5.14 o 
  -5  10   5       10.14       11.02      4.56 o 
  -4  10   5       25.71       16.14      4.75 o 
  -3  10   5      182.06      177.70      7.60 o 
  -2  10   5       16.26        7.64      3.24 o 
  -1  10   5       30.10       26.59      2.90 o 
   0  10   5        0.01       -3.11      2.08 o 
   1  10   5      127.67      174.90      5.92 o 
   2  10   5        0.97       -0.57      2.34 o 
   3  10   5      166.90      164.91      7.68 o 
   4  10   5       12.30       11.16      4.65 o 
  -4  11   5       87.82       75.04      7.17 o 
  -3  11   5       42.65       35.19      4.64 o 
  -2  11   5      375.32      397.41     11.55 o 
  -1  11   5       10.99        9.34      2.90 o 
   0  11   5       77.36       68.92      4.38 o 
   1  11   5      135.41      148.90      5.70 o 
   2  11   5       17.76       20.04      2.79 o 
   3  11   5      426.02      408.19     10.48 o 
   4  11   5       13.96       24.52      5.30 o 
  -4  12   5       24.62       24.45      5.30 o 
  -3  12   5        2.51       -4.65      3.98 o 
  -2  12   5      354.38      358.59      8.94 o 
  -1  12   5       39.38       38.13      4.11 o 
   0  12   5      251.72      261.04      7.49 o 
   1  12   5       68.11       75.50      5.32 o 
   2  12   5        7.96        5.70      2.63 o 
   3  12   5       16.81        5.22      4.52 o 
   4  12   5       33.87       26.30      5.78 o 
  -4  13   5        0.09        2.69      5.19 o 
  -3  13   5       25.16       16.70      4.89 o 
  -2  13   5       52.69       49.27      4.35 o 
  -1  13   5      763.14      773.35     13.72 o 
   0  13   5        9.46        4.26      2.54 o 
   1  13   5        0.24       -4.62      3.08 o 
   2  13   5      297.66      289.06      8.37 o 
   3  13   5       31.37       15.81      4.97 o 
   4  13   5       15.09       24.77      6.66 o 
  -4  14   5       10.04        0.68      5.74 o 
  -3  14   5        2.74        2.53      4.95 o 
  -2  14   5       44.30       38.58      6.00 o 
  -1  14   5       48.44       52.61      5.17 o 
   0  14   5        4.18        3.54      2.99 o 
   1  14   5      105.71      105.36      7.07 o 
   2  14   5       55.72       59.35      4.66 o 
   3  14   5       24.45       25.15      5.94 o 
   4  14   5        5.22       -8.44      5.63 o 
  -3  15   5        7.29       -2.41      5.77 o 
  -2  15   5      183.56      192.95      8.31 o 
  -1  15   5      780.50      804.96     18.30 o 
   0  15   5        5.34        5.08      4.86 o 
   1  15   5       13.59        5.99      5.48 o 
   2  15   5       83.15       82.06      6.84 o 
   3  15   5        9.54       -3.93      6.04 o 
  -3  16   5        2.89       -2.47      6.08 o 
  -2  16   5        0.01       -6.22      4.15 o 
  -1  16   5       59.35       58.42      7.74 o 
   0  16   5      152.21      140.99     11.15 o 
   1  16   5        2.33       -3.79      6.24 o 
   2  16   5        4.17        9.00      4.24 o 
   3  16   5       61.25       29.80      9.03 o 
  -3  17   5        0.04       -1.97      8.33 o 
  -2  17   5        6.11        6.34      5.82 o 
  -1  17   5      132.04      134.84     14.51 o 
   0  17   5        0.40        1.86      7.56 o 
   1  17   5       34.38       28.68     13.10 o 
   2  17   5        6.85        4.28      3.95 o 
   3  17   5        0.13       10.37      9.21 o 
  -2  18   5       28.99       30.65      9.28 o 
  -1  18   5        0.00       -0.23      6.38 o 
   0  18   5       18.18       22.66     13.65 o 
   1  18   5        4.59       -3.41      8.76 o 
   2  18   5       24.42       23.03      4.88 o 
  -2  19   5       17.10       12.75      6.54 o 
  -1  19   5       46.77       20.05      7.85 o 
   0  19   5        1.06        5.21      9.80 o 
   1  19   5        1.46       -1.88      9.41 o 
   2  19   5       10.91       13.48      4.75 o 
  -1  20   5        1.08        5.03      6.90 o 
   0  20   5       10.56        7.60     10.45 o 
   1  20   5        0.39       -4.41      7.10 o 
  -5   0   6       36.12       11.64     13.06 o 
  -4   0   6       26.13       36.33     12.77 o 
  -3   0   6      257.53      269.08      9.87 o 
  -2   0   6      698.93      607.16      9.78 o 
  -1   0   6    23602.42    24645.82    228.40 o 
   0   0   6     4113.70     3786.36     35.50 o 
   1   0   6        0.62        0.48      1.47 o 
   2   0   6     2654.12     3046.47     39.73 o 
   3   0   6       46.65       50.45      3.91 o 
   4   0   6      154.34      140.70      8.71 o 
   5   0   6      127.12      127.87      8.87 o 
  -5   1   6       17.51       22.80      9.61 o 
  -4   1   6       73.05       74.25      7.46 o 
  -3   1   6        1.40        0.26      1.84 o 
  -2   1   6        2.73        1.91      1.04 o 
  -1   1   6     1325.91     1274.59      9.94 o 
   0   1   6     1735.81     1689.04     12.47 o 
   1   1   6      150.35      165.02      2.54 o 
   2   1   6       22.02       20.39      1.87 o 
   3   1   6      187.13      201.85      5.15 o 
   4   1   6      263.88      272.05      7.92 o 
   5   1   6        6.05        8.06      3.56 o 
  -5   2   6       81.78       74.37      8.07 o 
  -4   2   6       54.52       51.73      3.70 o 
  -3   2   6       72.32       65.32      3.12 o 
  -2   2   6      137.50      135.94      2.96 o 
  -1   2   6     2846.38     2574.34     18.51 o 
   0   2   6     3859.59     3494.49     24.66 o 
   1   2   6     2228.17     2069.27     14.98 o 
   2   2   6     3537.87     3637.64     33.44 o 
   3   2   6        3.11        2.99      1.80 o 
   4   2   6       14.45       13.23      3.14 o 
   5   2   6        6.79        4.04      3.54 o 
  -5   3   6       66.45       63.49      5.12 o 
  -4   3   6      351.38      357.38      7.94 o 
  -3   3   6      102.43      105.97      3.80 o 
  -2   3   6      213.51      229.91      5.82 o 
  -1   3   6     4834.37     4609.06     32.78 o 
   0   3   6      111.77      112.42      2.75 o 
   1   3   6     1098.35     1023.04      9.42 o 
   2   3   6      136.83      136.32      4.00 o 
   3   3   6      237.64      245.12      5.56 o 
   4   3   6       15.36       11.29      3.46 o 
   5   3   6        8.05        8.98      3.72 o 
  -5   4   6      189.44      189.24      9.03 o 
  -4   4   6      320.54      317.46      6.29 o 
  -3   4   6       70.35       76.44      2.95 o 
  -2   4   6      694.02      686.25      8.14 o 
  -1   4   6      253.98      222.94      3.68 o 
   0   4   6     2233.14     2034.64     19.98 o 
   1   4   6       34.02       28.38      1.85 o 
   2   4   6       42.23       59.47      3.04 o 
   3   4   6       70.20       77.98      3.99 o 
   4   4   6       41.62       42.49      4.22 o 
   5   4   6       15.94       16.90      4.08 o 
  -5   5   6        5.69        8.25      3.08 o 
  -4   5   6      593.64      608.37     10.17 o 
  -3   5   6      148.84      167.18      6.18 o 
  -2   5   6      158.25      161.00      4.04 o 
  -1   5   6       25.68       26.32      1.82 o 
   0   5   6       96.65      103.21      3.07 o 
   1   5   6       35.54       39.82      2.22 o 
   2   5   6       64.27       60.67      3.24 o 
   3   5   6        2.75        4.16      2.05 o 
   4   5   6       16.73       13.09      3.87 o 
   5   5   6       86.05       84.19      5.99 o 
  -5   6   6        0.06        1.18      3.24 o 
  -4   6   6       25.48       22.89      3.41 o 
  -3   6   6      354.20      357.90      6.85 o 
  -2   6   6        1.54       -2.15      1.82 o 
  -1   6   6      162.68      157.28      3.85 o 
   0   6   6     1067.67     1032.55     12.23 o 
   1   6   6      290.89      334.76      6.63 o 
   2   6   6       42.15       46.11      3.38 o 
   3   6   6      321.41      335.97      6.99 o 
   4   6   6       13.94        7.64      4.07 o 
   5   6   6        0.79        1.12      3.75 o 
  -5   7   6        8.33       10.17      3.42 o 
  -4   7   6       42.63       29.15      3.93 o 
  -3   7   6      156.46      160.04      6.04 o 
  -2   7   6      773.92      766.29     10.84 o 
  -1   7   6     1229.90     1246.67     13.21 o 
   0   7   6        8.19        5.05      1.57 o 
   1   7   6      302.98      310.10      7.81 o 
   2   7   6       94.91      114.42      5.75 o 
   3   7   6      419.40      436.19      8.70 o 
   4   7   6      241.40      242.89      8.65 o 
   5   7   6       44.25       40.14      4.81 o 
  -5   8   6        0.96       -4.47      3.35 o 
  -4   8   6       54.20       58.90      5.18 o 
  -3   8   6      526.22      537.27     10.42 o 
  -2   8   6      299.37      293.83      6.82 o 
  -1   8   6      378.09      380.98      6.89 o 
   0   8   6      243.30      260.77      6.60 o 
   1   8   6       82.25       85.14      4.35 o 
   2   8   6       71.49       77.40      4.91 o 
   3   8   6        1.18        3.55      3.00 o 
   4   8   6       26.07       33.79      5.21 o 
   5   8   6        0.01       -0.60      4.28 o 
  -5   9   6        0.01       -1.38      3.89 o 
  -4   9   6       12.92        7.27      3.84 o 
  -3   9   6       27.31       14.46      3.31 o 
  -2   9   6      201.58      204.11      6.33 o 
  -1   9   6       14.24       15.77      3.30 o 
   0   9   6      268.79      314.96      7.29 o 
   1   9   6       88.65       84.79      4.52 o 
   2   9   6        3.73        0.27      3.05 o 
   3   9   6        0.01       -4.78      3.77 o 
   4   9   6      248.89      244.82     10.39 o 
  -4  10   6        1.20       -1.89      3.93 o 
  -3  10   6      220.13      218.36      8.05 o 
  -2  10   6        0.31       -0.75      2.99 o 
  -1  10   6       87.74      100.38      6.88 o 
   0  10   6       74.29       77.36      4.17 o 
   1  10   6        6.32        2.78      2.39 o 
   2  10   6      465.15      485.62      8.66 o 
   3  10   6       60.75       51.01      5.24 o 
   4  10   6       55.86       57.21      6.62 o 
  -4  11   6       20.71       27.90      5.28 o 
  -3  11   6       11.18        2.26      3.81 o 
  -2  11   6      158.46      142.49      7.01 o 
  -1  11   6       22.04       22.44      3.34 o 
   0  11   6        0.03        0.27      1.98 o 
   1  11   6       45.70       43.62      3.74 o 
   2  11   6        5.86       -0.25      2.33 o 
   3  11   6       29.67       19.24      4.61 o 
   4  11   6       67.05       67.76      6.75 o 
  -4  12   6      122.91      122.52      8.21 o 
  -3  12   6      142.37      138.66      7.88 o 
  -2  12   6      334.32      341.77      8.84 o 
  -1  12   6       34.91       40.58      4.02 o 
   0  12   6      122.08      119.16      5.52 o 
   1  12   6       30.74       30.77      4.18 o 
   2  12   6        0.14       -2.56      2.50 o 
   3  12   6      128.56      119.63      7.63 o 
   4  12   6       10.76       23.49      7.73 o 
  -4  13   6       27.26       23.71      6.18 o 
  -3  13   6        3.51        5.12      4.50 o 
  -2  13   6        5.24        5.58      3.56 o 
  -1  13   6       43.76       40.53      4.51 o 
   0  13   6       34.46       28.84      3.72 o 
   1  13   6       24.36       23.20      4.23 o 
   2  13   6        8.22        3.45      2.98 o 
   3  13   6       39.69       16.44      6.79 o 
   4  13   6       60.11       62.24      7.98 o 
  -4  14   6       32.99       21.73      9.58 o 
  -3  14   6       11.66        5.02      4.97 o 
  -2  14   6        3.39        0.36      3.64 o 
  -1  14   6      139.68      157.68      7.57 o 
   0  14   6      115.89      115.03      5.56 o 
   1  14   6       78.77       73.34      6.80 o 
   2  14   6      275.33      256.72      8.16 o 
   3  14   6        3.41       -0.71      4.98 o 
   4  14   6       39.99       68.71     10.13 o 
  -3  15   6        0.12       -9.80      6.53 o 
  -2  15   6       70.87       83.82      6.12 o 
  -1  15   6       20.18        5.76      4.97 o 
   0  15   6      130.26      131.29      8.60 o 
   1  15   6       35.05       29.89      7.81 o 
   2  15   6       16.06       19.52      4.16 o 
   3  15   6        1.21       -3.01      5.88 o 
  -3  16   6       14.58       13.53      6.88 o 
  -2  16   6       26.53       25.73      5.56 o 
  -1  16   6        0.21       -3.61      5.40 o 
   0  16   6      104.23      109.34     15.99 o 
   1  16   6       45.57       50.41      8.98 o 
   2  16   6      193.44      218.73      9.06 o 
   3  16   6        9.56       12.71      8.42 o 
  -3  17   6        1.41      -11.03      8.46 o 
  -2  17   6        6.71        5.72      4.89 o 
  -1  17   6       37.99       37.23      7.94 o 
   0  17   6       11.54        5.54      6.79 o 
   1  17   6        3.39        6.83      8.99 o 
   2  17   6        0.19       -3.25      3.83 o 
   3  17   6        1.82       -6.48      8.75 o 
  -2  18   6        0.53       -2.58      5.22 o 
  -1  18   6      140.31      141.48     11.72 o 
   0  18   6        9.16       -1.87      7.01 o 
   1  18   6       22.34       26.09      9.94 o 
   2  18   6       14.44       14.39      4.74 o 
  -2  19   6        1.71       -1.58      5.93 o 
  -1  19   6       43.52       36.62      8.21 o 
   0  19   6        3.89       17.70     10.64 o 
   1  19   6       30.06       36.06     11.84 o 
  -1  20   6        6.64       11.87      7.39 o 
   0  20   6        0.02      -10.22      9.64 o 
   1  20   6        6.96       -8.68     11.15 o 
  -5   1   7        9.28       -1.60      4.49 o 
  -4   1   7        0.64       -2.51      1.95 o 
  -3   1   7      384.52      392.21      6.01 o 
  -2   1   7     5470.87     5642.16     46.17 o 
  -1   1   7      194.50      164.08      2.97 o 
   0   1   7      325.75      357.87      4.25 o 
   1   1   7      636.37      653.10      5.94 o 
   2   1   7     3304.36     3540.50     32.85 o 
   3   1   7       44.59       45.07      2.79 o 
   4   1   7       51.51       47.77      4.53 o 
   5   1   7       92.97       90.98      6.35 o 
  -5   2   7      143.29      148.34     14.91 o 
  -4   2   7        0.28       -3.00      2.10 o 
  -3   2   7        9.83        8.42      1.77 o 
  -2   2   7       98.07       94.62      2.73 o 
  -1   2   7      377.90      368.48      4.19 o 
   0   2   7      163.69      155.02      2.85 o 
   1   2   7      302.78      294.82      3.82 o 
   2   2   7       11.91        7.24      1.87 o 
   3   2   7      393.27      407.74      7.33 o 
   4   2   7      573.62      591.17     12.98 o 
   5   2   7       87.57       89.82      5.99 o 
  -5   3   7       80.04       78.30      5.75 o 
  -4   3   7       39.60       42.50      2.88 o 
  -3   3   7      140.19      150.55      4.09 o 
  -2   3   7     1356.26     1279.71     13.70 o 
  -1   3   7      322.34      308.62      4.37 o 
   0   3   7      595.35      608.04      6.18 o 
   1   3   7      265.35      268.61      3.95 o 
   2   3   7       94.59      117.14      3.76 o 
   3   3   7       63.78       66.55      3.48 o 
   4   3   7        0.69       -4.00      2.82 o 
   5   3   7       18.89       17.52      4.22 o 
  -5   4   7        0.00        0.21      3.88 o 
  -4   4   7       20.53       14.72      2.60 o 
  -3   4   7      144.05      143.53      4.42 o 
  -2   4   7      120.44      127.07      3.52 o 
  -1   4   7       49.07       48.38      2.07 o 
   0   4   7      115.72      120.64      3.07 o 
   1   4   7      978.22      927.15      9.14 o 
   2   4   7      871.27      851.54     10.07 o 
   3   4   7      176.41      176.61      5.46 o 
   4   4   7        3.32        1.49      3.32 o 
   5   4   7        1.52        3.18      3.76 o 
  -5   5   7        5.95        2.45      3.19 o 
  -4   5   7       10.99       15.99      3.06 o 
  -3   5   7      500.25      493.86      7.85 o 
  -2   5   7      416.14      395.64      6.27 o 
  -1   5   7      315.67      294.77      4.86 o 
   0   5   7      363.59      357.62      7.00 o 
   1   5   7      732.34      723.59      8.46 o 
   2   5   7      405.78      424.06      8.93 o 
   3   5   7        0.05       -3.16      2.10 o 
   4   5   7        7.06        0.24      3.69 o 
   5   5   7       20.39       20.80      4.55 o 
  -5   6   7        1.95        0.40      3.35 o 
  -4   6   7       14.01       12.22      3.20 o 
  -3   6   7      117.62      114.67      4.43 o 
  -2   6   7      332.39      322.97      5.81 o 
  -1   6   7        0.51       -2.21      1.47 o 
   0   6   7     1623.23     1506.10     25.22 o 
   1   6   7        0.10       -1.86      1.75 o 
   2   6   7      437.04      447.04      9.06 o 
   3   6   7      293.23      299.63      7.14 o 
   4   6   7      205.95      206.52      8.81 o 
   5   6   7       19.42       11.15      4.30 o 
  -5   7   7       11.04        3.63      3.36 o 
  -4   7   7      217.61      216.39      7.20 o 
  -3   7   7      990.73     1015.23     13.69 o 
  -2   7   7     1229.59     1241.46     14.20 o 
  -1   7   7      284.63      328.84      5.93 o 
   0   7   7     1425.63     1424.96     16.18 o 
   1   7   7      118.23      100.30      3.91 o 
   2   7   7      114.59      110.27      5.10 o 
   3   7   7      103.67      118.78      5.33 o 
   4   7   7       25.54       22.31      5.78 o 
   5   7   7        3.28        0.57      3.68 o 
  -5   8   7        0.06       -3.34      3.50 o 
  -4   8   7       20.64       16.18      4.09 o 
  -3   8   7     1044.35     1059.18     23.02 o 
  -2   8   7      129.69      139.50      5.10 o 
  -1   8   7      341.29      355.92      6.77 o 
   0   8   7     2626.16     2768.06     28.10 o 
   1   8   7     1316.97     1287.51     17.05 o 
   2   8   7       17.81       18.67      3.53 o 
   3   8   7      321.36      322.39      8.16 o 
   4   8   7      316.54      331.05     10.27 o 
   5   8   7       12.19       10.53      4.67 o 
  -5   9   7        0.03       -3.45      3.95 o 
  -4   9   7       12.06        8.60      4.10 o 
  -3   9   7      276.42      294.59      8.34 o 
  -2   9   7       60.37       52.37      3.88 o 
  -1   9   7       23.45       24.31      2.74 o 
   0   9   7      283.23      286.37      6.67 o 
   1   9   7      124.00      169.01      6.06 o 
   2   9   7        2.25        0.73      2.56 o 
   3   9   7      159.84      153.52      6.50 o 
   4   9   7       64.66       62.03      6.41 o 
  -4  10   7        0.25       -4.06      4.39 o 
  -3  10   7      191.10      207.42      7.76 o 
  -2  10   7      118.91      107.49      6.55 o 
  -1  10   7       52.23       48.68      3.74 o 
   0  10   7      463.99      493.25      9.23 o 
   1  10   7       72.29       63.92      4.32 o 
   2  10   7        3.84       -0.49      2.28 o 
   3  10   7      141.42      131.96      6.39 o 
   4  10   7       52.16       46.14      6.09 o 
  -4  11   7        1.80       -2.03      4.27 o 
  -3  11   7      411.55      432.22     11.18 o 
  -2  11   7      342.63      355.01     10.50 o 
  -1  11   7      583.65      596.98     11.13 o 
   0  11   7       53.12       49.39      3.54 o 
   1  11   7      352.70      374.82      9.14 o 
   2  11   7        5.80        8.54      2.64 o 
   3  11   7       53.75       39.79      6.54 o 
   4  11   7        3.17       -5.42      4.58 o 
  -4  12   7        1.51        0.28      4.61 o 
  -3  12   7      151.46      149.62      8.18 o 
  -2  12   7      425.46      453.49     10.16 o 
  -1  12   7      437.02      430.56      9.77 o 
   0  12   7       53.23       47.28      3.96 o 
   1  12   7       49.49       50.38      4.68 o 
   2  12   7       49.57       48.80      3.92 o 
   3  12   7       17.75       12.58      4.80 o 
   4  12   7       36.67       35.62      6.93 o 
  -4  13   7        7.93        5.01      5.63 o 
  -3  13   7       25.09       25.29      5.22 o 
  -2  13   7        8.94        1.63      3.87 o 
  -1  13   7     1003.31      988.76     17.51 o 
   0  13   7        0.17       -2.99      2.59 o 
   1  13   7       18.06       12.17      3.71 o 
   2  13   7        1.83        2.06      2.92 o 
   3  13   7        1.11       -2.87      4.83 o 
   4  13   7       12.54        7.17      6.17 o 
  -4  14   7        3.82        6.54      5.74 o 
  -3  14   7       21.07       21.58      9.56 o 
  -2  14   7       41.96       43.37      6.53 o 
  -1  14   7      254.73      249.18      9.79 o 
   0  14   7        0.04       -4.37      3.06 o 
   1  14   7        0.96       -4.42      4.52 o 
   2  14   7       29.58       29.15      4.06 o 
   3  14   7       13.57       14.96      5.65 o 
  -3  15   7        7.96        6.21      5.32 o 
  -2  15   7      106.30      124.73      7.65 o 
  -1  15   7       71.62       75.17      7.31 o 
   0  15   7        0.21       -5.40      5.81 o 
   1  15   7       27.19       18.18      7.18 o 
   2  15   7      222.27      214.12      8.24 o 
   3  15   7        0.86       -5.55      6.17 o 
  -3  16   7       21.73       25.09      8.00 o 
  -2  16   7      140.86      160.01      9.72 o 
  -1  16   7      214.92      223.77     12.03 o 
   0  16   7        1.33       -2.11      7.79 o 
   1  16   7        4.19       -0.56      8.18 o 
   2  16   7        8.59        9.33      4.11 o 
   3  16   7        2.04       -2.45      7.17 o 
  -3  17   7        2.07        4.58      8.83 o 
  -2  17   7       69.93       75.89      7.35 o 
  -1  17   7       14.64        8.63      6.09 o 
   0  17   7       60.56       84.48      9.87 o 
   1  17   7       24.54       13.69     12.04 o 
   2  17   7       34.10       27.33      5.08 o 
  -2  18   7       18.59       28.06      6.45 o 
  -1  18   7        0.15        3.03      6.43 o 
   0  18   7       11.32        0.37      9.03 o 
   1  18   7       17.52       16.40     12.04 o 
   2  18   7        0.10        5.37      6.39 o 
  -2  19   7       97.26      114.32     19.44 o 
  -1  19   7        0.65        1.38      6.62 o 
   0  19   7      136.28      124.75     15.65 o 
   1  19   7        1.34       -6.21      8.90 o 
  -1  20   7        9.03        9.48     11.71 o 
   0  20   7        0.03       -8.34      9.18 o 
  -5   0   8      115.44      116.09     22.85 o 
  -4   0   8       44.11       36.83      5.44 o 
  -3   0   8       65.56       56.58      3.83 o 
  -2   0   8      616.71      617.44     11.24 o 
  -1   0   8     5176.48     5023.48     46.98 o 
   0   0   8     1379.93     1203.17     13.55 o 
   1   0   8      970.96      930.05     10.87 o 
   2   0   8     1032.85     1011.75     15.01 o 
   3   0   8       31.21       39.26      4.36 o 
   4   0   8      304.17      293.57     12.60 o 
   5   0   8      161.52      166.66     10.96 o 
  -5   1   8       34.37       35.64      4.73 o 
  -4   1   8        4.11        5.72      1.89 o 
  -3   1   8      151.03      160.11      4.21 o 
  -2   1   8       59.62       50.30      2.51 o 
  -1   1   8      666.98      688.18      6.72 o 
   0   1   8     3518.37     3267.36     23.02 o 
   1   1   8       56.07       58.03      1.92 o 
   2   1   8        0.34        3.39      2.12 o 
   3   1   8      115.54      126.96      4.18 o 
   4   1   8       23.97       22.71      4.12 o 
   5   1   8      110.47      109.01      6.52 o 
  -5   2   8       75.90       77.05      6.00 o 
  -4   2   8       18.16       17.66      2.22 o 
  -3   2   8      146.07      155.37      5.40 o 
  -2   2   8      492.67      517.17      7.06 o 
  -1   2   8     2809.47     2829.25     21.24 o 
   0   2   8        2.19        2.66      1.23 o 
   1   2   8       50.57       47.62      1.88 o 
   2   2   8      111.55      120.81      3.54 o 
   3   2   8      368.46      366.90      6.79 o 
   4   2   8       37.82       32.74      4.41 o 
   5   2   8       17.58       18.42      4.20 o 
  -5   3   8       29.88       27.95      5.94 o 
  -4   3   8        0.88        2.33      2.24 o 
  -3   3   8      538.22      527.95      9.77 o 
  -2   3   8      641.90      728.60      8.73 o 
  -1   3   8     8808.63     8849.30     65.12 o 
   0   3   8     1649.65     1469.47     12.08 o 
   1   3   8      136.61      110.35      2.68 o 
   2   3   8      479.66      480.83      7.04 o 
   3   3   8       39.25       38.19      3.01 o 
   4   3   8      118.12      114.69      6.42 o 
   5   3   8       45.28       47.06      5.05 o 
  -5   4   8       60.90       57.58      4.19 o 
  -4   4   8        9.91       12.10      3.67 o 
  -3   4   8       78.36       81.48      3.69 o 
  -2   4   8      433.77      466.73      6.85 o 
  -1   4   8     1756.53     1786.57     15.36 o 
   0   4   8      437.08      445.83      6.07 o 
   1   4   8       48.16       53.89      2.46 o 
   2   4   8      168.19      177.64      4.40 o 
   3   4   8       14.72       18.08      2.49 o 
   4   4   8       43.59       46.86      5.52 o 
   5   4   8       17.70       17.63      4.48 o 
  -5   5   8       33.26       30.46      3.82 o 
  -4   5   8       27.66       23.29      3.33 o 
  -3   5   8       89.93       90.80      3.87 o 
  -2   5   8       23.21       21.71      2.33 o 
  -1   5   8     1122.53     1129.48     10.99 o 
   0   5   8      498.33      587.72     11.99 o 
   1   5   8      276.11      282.47      4.93 o 
   2   5   8       99.39      107.33      4.28 o 
   3   5   8      176.48      185.63      6.36 o 
   4   5   8      181.42      192.12      8.88 o 
   5   5   8        0.14       -2.11      3.91 o 
  -5   6   8       51.93       44.87      5.96 o 
  -4   6   8      266.92      260.96     12.58 o 
  -3   6   8       39.36       37.01      3.14 o 
  -2   6   8      448.41      473.51      8.02 o 
  -1   6   8      475.77      428.77      6.32 o 
   0   6   8      909.47      936.73     15.23 o 
   1   6   8      127.21      131.02      3.97 o 
   2   6   8        4.44        2.28      2.58 o 
   3   6   8      243.66      242.45      6.97 o 
   4   6   8       67.04       58.74      5.67 o 
   5   6   8        2.00        2.38      4.25 o 
  -5   7   8        0.71        0.37      3.26 o 
  -4   7   8        5.51        6.44      3.40 o 
  -3   7   8     1359.28     1351.92     17.00 o 
  -2   7   8       44.14       40.25      3.02 o 
  -1   7   8     1352.76     1384.35     15.07 o 
   0   7   8        1.11        0.90      1.67 o 
   1   7   8        0.05       -2.67      1.78 o 
   2   7   8        4.03       -1.71      2.56 o 
   3   7   8     1261.78     1306.94     18.98 o 
   4   7   8       17.56       20.94      4.81 o 
   5   7   8        6.75        2.94      3.95 o 
  -5   8   8        9.45        9.99      3.90 o 
  -4   8   8        1.86       -5.17      3.45 o 
  -3   8   8      155.42      166.11      7.52 o 
  -2   8   8        5.07        2.67      2.54 o 
  -1   8   8        0.30       -1.54      1.91 o 
   0   8   8      634.67      632.70      9.71 o 
   1   8   8        1.13        2.02      2.13 o 
   2   8   8       56.05       61.04      4.66 o 
   3   8   8        1.89       -1.00      2.89 o 
   4   8   8      116.90      122.15      7.21 o 
  -5   9   8        2.85        1.30      4.06 o 
  -4   9   8        0.24        0.17      3.88 o 
  -3   9   8     1214.27     1271.56     19.60 o 
  -2   9   8      408.87      426.69      9.34 o 
  -1   9   8        0.00        0.00      2.15 o 
   0   9   8       44.50       40.52      4.16 o 
   1   9   8      231.27      240.52      7.56 o 
   2   9   8      139.78      149.41      4.65 o 
   3   9   8      548.63      581.69     11.67 o 
   4   9   8       15.63        7.25      5.71 o 
  -4  10   8       42.38       33.40      6.54 o 
  -3  10   8       27.25       28.38      4.50 o 
  -2  10   8      521.55      538.02     12.00 o 
  -1  10   8      110.78       97.85      5.17 o 
   0  10   8       21.19       21.14      2.53 o 
   1  10   8      459.23      470.01      9.81 o 
   2  10   8        5.13       -3.25      2.84 o 
   3  10   8        1.89       -0.62      4.38 o 
   4  10   8        0.39        2.90      4.52 o 
  -4  11   8       10.84       10.17      4.72 o 
  -3  11   8       68.74       64.82      5.80 o 
  -2  11   8      259.24      263.34     11.36 o 
  -1  11   8        0.01       -3.95      2.63 o 
   0  11   8      804.52      815.69     12.88 o 
   1  11   8       31.40       23.64      3.52 o 
   2  11   8        6.69       -1.44      2.93 o 
   3  11   8       66.25       67.64      5.97 o 
   4  11   8       19.90       15.48      5.31 o 
  -4  12   8        1.60       -3.42      4.56 o 
  -3  12   8        9.65       10.83      4.90 o 
  -2  12   8      685.01      710.43     14.81 o 
  -1  12   8      362.69      376.73     11.20 o 
   0  12   8       88.55       85.66      4.80 o 
   1  12   8      389.28      412.64     10.95 o 
   2  12   8      248.37      229.05      7.08 o 
   3  12   8       42.11       37.58      5.59 o 
   4  12   8        7.54        0.32      5.67 o 
  -4  13   8        5.87       -7.79      5.19 o 
  -3  13   8       27.30       18.53      4.90 o 
  -2  13   8      661.74      701.30     13.51 o 
  -1  13   8      282.14      257.13      8.57 o 
   0  13   8        2.45       -3.62      2.58 o 
   1  13   8       46.41       49.73      5.76 o 
   2  13   8        8.84        1.08      3.93 o 
   3  13   8        8.45       13.87      6.28 o 
   4  13   8       16.92       24.91      6.86 o 
  -4  14   8        5.52       -2.66      5.67 o 
  -3  14   8       26.34       21.11      5.86 o 
  -2  14   8        3.11        1.06      3.58 o 
  -1  14   8      483.40      502.39     14.70 o 
   0  14   8       30.28       24.34      6.19 o 
   1  14   8       54.38       47.70      6.35 o 
   2  14   8      202.60      201.49      7.48 o 
   3  14   8        0.82        1.99      6.21 o 
  -3  15   8        4.22        6.83      6.34 o 
  -2  15   8        7.79        3.97      4.24 o 
  -1  15   8      336.71      337.91     14.31 o 
   0  15   8       42.78       46.38      8.08 o 
   1  15   8       49.03       54.78      8.92 o 
   2  15   8       85.61       89.06      6.41 o 
   3  15   8        4.52        2.46      6.45 o 
  -3  16   8        9.37       -0.86     10.84 o 
  -2  16   8       29.96       43.20      7.81 o 
  -1  16   8        4.98        3.58      5.45 o 
   0  16   8      123.32      119.92     10.94 o 
   1  16   8       11.37        1.21     11.06 o 
   2  16   8       31.02       29.75      6.18 o 
   3  16   8       20.84       18.97     11.67 o 
  -3  17   8        0.43       -2.45     13.80 o 
  -2  17   8       52.90       54.91      6.72 o 
  -1  17   8        7.83        5.90      6.27 o 
   0  17   8        1.02        5.35      6.25 o 
   1  17   8       21.98       29.77     10.58 o 
   2  17   8        6.33        3.10      4.27 o 
  -2  18   8       76.89       86.26      8.66 o 
  -1  18   8      109.47      133.75     14.40 o 
   0  18   8       61.59       74.88     12.98 o 
   1  18   8       11.00       12.42      9.65 o 
   2  18   8        1.18        9.30      4.71 o 
  -1  19   8       38.31       49.85      9.04 o 
   0  19   8        2.02        5.98     10.33 o 
   1  19   8        3.45       -2.72      9.08 o 
   0  20   8        3.47       -5.25     12.86 o 
  -5   1   9      204.83      195.89      6.03 o 
  -4   1   9        9.07        8.58      2.02 o 
  -3   1   9       41.11       40.65      2.75 o 
  -2   1   9      889.63      905.88     10.11 o 
  -1   1   9       16.19       11.48      1.62 o 
   0   1   9        1.48        0.78      1.22 o 
   1   1   9      934.37      976.08      8.23 o 
   2   1   9      320.39      355.84      5.89 o 
   3   1   9        0.66       -2.90      1.94 o 
   4   1   9        4.65        6.16      3.86 o 
   5   1   9       14.88       18.72      4.45 o 
  -5   2   9      104.47       96.23      5.35 o 
  -4   2   9        9.80        6.09      2.31 o 
  -3   2   9      181.04      199.82      4.97 o 
  -2   2   9     3767.38     3776.03     33.99 o 
  -1   2   9      891.99      884.24      8.73 o 
   0   2   9       19.66       20.17      1.76 o 
   1   2   9      489.66      527.80      5.77 o 
   2   2   9      227.05      221.09      4.46 o 
   3   2   9       96.09      114.14      4.38 o 
   4   2   9      270.02      263.98      9.24 o 
   5   2   9       22.57       20.42      4.62 o 
  -5   3   9       28.17       25.81      3.39 o 
  -4   3   9       17.87       18.31      2.83 o 
  -3   3   9      130.67      122.61      4.81 o 
  -2   3   9      693.56      702.53      8.66 o 
  -1   3   9      476.20      501.89      6.42 o 
   0   3   9      208.48      201.64      3.96 o 
   1   3   9     1894.55     1861.30     15.63 o 
   2   3   9      188.76      168.34      4.01 o 
   3   3   9       24.22       25.97      3.12 o 
   4   3   9       44.12       52.66      5.33 o 
   5   3   9        3.97        4.26      4.20 o 
  -5   4   9        9.48       10.12      3.30 o 
  -4   4   9      458.45      479.55     10.80 o 
  -3   4   9        0.25        1.05      1.98 o 
  -2   4   9      682.44      640.99      8.61 o 
  -1   4   9      651.43      754.09      8.16 o 
   0   4   9     3279.85     3274.02     26.29 o 
   1   4   9      117.92      103.60      3.54 o 
   2   4   9       42.57       49.42      3.33 o 
   3   4   9      203.39      199.51      5.41 o 
   4   4   9        0.92       -1.87      3.85 o 
   5   4   9       16.32       15.49      4.59 o 
  -5   5   9        2.69        4.80      3.00 o 
  -4   5   9      330.62      353.98      8.85 o 
  -3   5   9       23.82       21.79      2.75 o 
  -2   5   9      220.35      215.58      6.12 o 
  -1   5   9      957.82     1000.87     11.12 o 
   0   5   9     2213.84     2244.40     20.38 o 
   1   5   9      143.33      167.66      4.26 o 
   2   5   9        2.19        1.29      2.00 o 
   3   5   9        0.50        0.01      2.53 o 
   4   5   9       51.28       48.09      5.15 o 
   5   5   9       14.72       12.98      4.78 o 
  -5   6   9        2.19       -0.27      3.24 o 
  -4   6   9      127.04      120.44      5.91 o 
  -3   6   9       34.53       39.04      3.32 o 
  -2   6   9       21.31       16.00      2.57 o 
  -1   6   9      177.12      192.32      4.64 o 
   0   6   9     3799.02     3957.02     45.38 o 
   1   6   9       32.13       35.83      2.41 o 
   2   6   9       62.93       59.38      4.49 o 
   3   6   9      526.08      520.15      9.50 o 
   4   6   9        2.18       -4.60      4.46 o 
   5   6   9        4.06       -3.56      4.42 o 
  -5   7   9        4.10        3.31      4.24 o 
  -4   7   9       18.37       17.12      3.86 o 
  -3   7   9       69.60       57.11      3.90 o 
  -2   7   9       55.19       53.94      3.48 o 
  -1   7   9       88.82       91.62      3.53 o 
   0   7   9      110.27      103.25      4.19 o 
   1   7   9      589.02      597.87      8.77 o 
   2   7   9       41.51       39.40      4.51 o 
   3   7   9      268.65      257.66      8.49 o 
   4   7   9       15.05        8.53      4.78 o 
   5   7   9        0.13        9.76      4.85 o 
  -5   8   9        4.69        9.27      4.04 o 
  -4   8   9      253.31      278.94      9.71 o 
  -3   8   9        0.94        2.53      3.02 o 
  -2   8   9       41.27       27.00      3.03 o 
  -1   8   9      206.08      166.85      5.13 o 
   0   8   9      617.27      713.31     11.57 o 
   1   8   9      202.70      190.73      5.28 o 
   2   8   9      188.79      189.60      5.51 o 
   3   8   9      370.86      369.96      7.48 o 
   4   8   9        4.86        5.51      4.08 o 
  -5   9   9        1.75        6.50      4.26 o 
  -4   9   9        5.40        0.82      3.95 o 
  -3   9   9       52.65       59.06      5.27 o 
  -2   9   9       15.75       19.08      3.34 o 
  -1   9   9      632.16      642.19     11.05 o 
   0   9   9      462.88      427.66      8.16 o 
   1   9   9        1.21        4.83      2.16 o 
   2   9   9      604.11      566.55     13.58 o 
   3   9   9      229.17      217.33      8.96 o 
   4   9   9        6.33        1.51      4.70 o 
  -4  10   9       19.90       17.95      5.34 o 
  -3  10   9      322.48      317.82      9.76 o 
  -2  10   9      109.23      120.02      5.88 o 
  -1  10   9        6.25        3.01      2.66 o 
   0  10   9       12.55       12.70      2.22 o 
   1  10   9        0.09       -2.64      2.18 o 
   2  10   9        0.40       -4.37      2.91 o 
   3  10   9      241.75      247.33      9.63 o 
   4  10   9        1.42       -3.04      4.47 o 
  -4  11   9        2.51        1.81      4.34 o 
  -3  11   9       33.84       41.83      6.25 o 
  -2  11   9     1298.67     1311.15     21.53 o 
  -1  11   9       38.63       33.99      3.82 o 
   0  11   9       12.21        7.78      2.19 o 
   1  11   9        5.30        2.81      2.37 o 
   2  11   9       22.63       23.95      3.71 o 
   3  11   9        1.71       -2.76      3.92 o 
   4  11   9        1.09       -6.86      5.19 o 
  -4  12   9        0.15        0.17      4.73 o 
  -3  12   9        8.13        4.69      4.36 o 
  -2  12   9       74.71       84.73      6.00 o 
  -1  12   9      173.01      178.90      7.11 o 
   0  12   9      104.47      120.49      5.76 o 
   1  12   9       23.32       13.22      3.36 o 
   2  12   9       12.17        3.25      3.44 o 
   3  12   9        4.06        0.45      4.99 o 
   4  12   9        0.31        3.83      5.87 o 
  -4  13   9       23.25       10.77      5.95 o 
  -3  13   9        9.34        9.79      4.71 o 
  -2  13   9      403.01      437.29     12.92 o 
  -1  13   9        1.94       -5.11      3.41 o 
   0  13   9       75.06       79.29      5.19 o 
   1  13   9      160.20      144.55      7.29 o 
   2  13   9        1.34       -0.73      3.10 o 
   3  13   9        1.23       -2.76      4.91 o 
   4  13   9        8.59        1.63      7.00 o 
  -4  14   9        0.01        4.54      5.79 o 
  -3  14   9        5.83        5.83      5.20 o 
  -2  14   9      131.37      143.59      7.14 o 
  -1  14   9        0.01       -6.04      4.02 o 
   0  14   9      107.08      128.23      8.30 o 
   1  14   9       16.90        7.99      4.90 o 
   2  14   9       18.73       13.52      4.00 o 
   3  14   9        6.67        1.34      7.65 o 
  -3  15   9       32.35       37.89      7.84 o 
  -2  15   9       50.06       51.70      5.88 o 
  -1  15   9      152.02      152.89     10.10 o 
   0  15   9       46.71       44.01      7.94 o 
   1  15   9       81.91       92.75     10.36 o 
   2  15   9        0.16        0.44      5.17 o 
   3  15   9        5.78        2.97      7.77 o 
  -3  16   9        5.79        1.13      8.72 o 
  -2  16   9        0.00       -0.06      4.91 o 
  -1  16   9      133.36      135.80     10.97 o 
   0  16   9       17.02       36.64      8.03 o 
   1  16   9        2.03        2.20      8.17 o 
   2  16   9       49.49       49.05      5.47 o 
   3  16   9        4.32        6.53      8.03 o 
  -2  17   9        0.02        8.12      4.79 o 
  -1  17   9       81.99       95.81     13.67 o 
   0  17   9      172.12      219.36     14.32 o 
   1  17   9       88.20       69.82     12.41 o 
   2  17   9       17.93       18.94      5.31 o 
  -2  18   9        0.10        3.07      5.39 o 
  -1  18   9       41.49       39.67      8.18 o 
   0  18   9       21.48       26.14     11.76 o 
   1  18   9       39.57       48.63     11.80 o 
   2  18   9       25.20       14.89      5.65 o 
  -1  19   9       17.84       27.32     10.04 o 
   0  19   9        1.96      -14.16      9.44 o 
   1  19   9       15.82       14.93     10.61 o 
  -5   0  10       24.47       31.90      4.75 o 
  -4   0  10       59.39       65.95      5.43 o 
  -3   0  10      354.59      384.71     10.10 o 
  -2   0  10      205.39      179.24      6.92 o 
  -1   0  10      203.29      224.67      5.64 o 
   0   0  10       27.40       19.90      2.20 o 
   1   0  10      986.67      996.02     12.65 o 
   2   0  10       40.47       37.01      3.31 o 
   3   0  10      291.71      313.22     11.42 o 
   4   0  10      161.26      152.83     10.84 o 
   5   0  10       34.21       16.01      6.71 o 
  -5   1  10        0.20       -0.30      2.88 o 
  -4   1  10       10.76        7.29      2.58 o 
  -3   1  10       16.49       15.09      2.32 o 
  -2   1  10       32.44       20.84      2.47 o 
  -1   1  10      202.03      203.00      4.67 o 
   0   1  10      123.16      109.54      2.79 o 
   1   1  10     4163.86     4263.98     30.35 o 
   2   1  10       13.31       14.71      1.97 o 
   3   1  10       59.65       66.12      3.57 o 
   4   1  10       54.62       48.33      5.27 o 
   5   1  10       21.54       14.31      4.58 o 
  -5   2  10        4.77        2.14      2.92 o 
  -4   2  10        4.09       -0.20      2.65 o 
  -3   2  10       28.31       38.01      2.86 o 
  -2   2  10     1530.96     1474.85     15.09 o 
  -1   2  10       86.36       75.57      2.77 o 
   0   2  10        7.71       11.85      1.58 o 
   1   2  10        4.48       -1.39      1.55 o 
   2   2  10       94.82      102.87      3.41 o 
   3   2  10        4.00        3.84      2.19 o 
   4   2  10      235.63      232.91      9.12 o 
   5   2  10       30.11       29.51      4.92 o 
  -5   3  10        4.51        5.42      3.16 o 
  -4   3  10        0.10        1.77      2.79 o 
  -3   3  10       97.96      101.44      4.12 o 
  -2   3  10     3919.42     3807.48     33.46 o 
  -1   3  10     1585.83     1628.34     15.23 o 
   0   3  10        0.90       -1.16      1.34 o 
   1   3  10      735.03      777.77      8.52 o 
   2   3  10       96.52       87.42      3.32 o 
   3   3  10      328.49      357.47      7.30 o 
   4   3  10        1.72       -5.62      3.75 o 
   5   3  10        1.69        1.54      4.01 o 
  -5   4  10        1.93        2.57      3.00 o 
  -4   4  10      266.39      283.80      7.70 o 
  -3   4  10      160.75      169.10      5.06 o 
  -2   4  10      642.60      656.30      8.98 o 
  -1   4  10      316.97      314.92      5.31 o 
   0   4  10       54.75       50.13      2.48 o 
   1   4  10        8.98        9.01      1.81 o 
   2   4  10      135.58      123.15      4.01 o 
   3   4  10       62.97       61.54      3.72 o 
   4   4  10        2.93       -3.06      3.90 o 
   5   4  10        0.84        2.37      4.26 o 
  -5   5  10        1.59        2.03      3.04 o 
  -4   5  10      284.42      276.18      7.97 o 
  -3   5  10        1.86        0.35      2.07 o 
  -2   5  10      831.95      850.36     10.86 o 
  -1   5  10       92.12       83.47      3.14 o 
   0   5  10       13.35        6.17      1.84 o 
   1   5  10      448.31      428.69      6.70 o 
   2   5  10       92.05       92.38      3.82 o 
   3   5  10        1.96        1.64      2.67 o 
   4   5  10        8.47        5.76      4.15 o 
   5   5  10        6.87        3.83      4.39 o 
  -5   6  10        0.35       -2.16      3.11 o 
  -4   6  10      185.84      186.89      7.20 o 
  -3   6  10       27.67       23.25      3.18 o 
  -2   6  10      382.65      390.91      7.33 o 
  -1   6  10        1.10       -2.59      1.73 o 
   0   6  10     1340.20     1326.52     14.30 o 
   1   6  10       50.63       43.39      2.72 o 
   2   6  10      386.16      387.10      8.52 o 
   3   6  10      409.64      429.39      9.40 o 
   4   6  10        4.93        7.69      4.23 o 
   5   6  10        0.51        7.27      4.77 o 
  -5   7  10        0.00       -2.70      3.48 o 
  -4   7  10        6.65       -0.16      3.36 o 
  -3   7  10      131.76      128.14      5.39 o 
  -2   7  10       27.55       31.46      3.17 o 
  -1   7  10      724.44      788.37     10.05 o 
   0   7  10      239.27      229.21      5.69 o 
   1   7  10        0.06       -0.38      1.89 o 
   2   7  10      118.04      133.63      5.23 o 
   3   7  10       55.66       53.51      5.11 o 
   4   7  10        1.13       -3.67      3.98 o 
  -5   8  10        0.65        3.14      3.93 o 
  -4   8  10        1.50       -1.05      3.60 o 
  -3   8  10      431.56      443.39     10.41 o 
  -2   8  10       35.79       36.59      3.96 o 
  -1   8  10       33.99       35.51      2.84 o 
   0   8  10      984.12     1028.83     13.59 o 
   1   8  10        2.51        0.25      1.94 o 
   2   8  10        1.60        0.21      2.32 o 
   3   8  10       72.51       68.50      4.59 o 
   4   8  10        7.62        8.53      4.28 o 
  -4   9  10       74.10       56.81      5.80 o 
  -3   9  10      999.81      966.89     16.72 o 
  -2   9  10       43.54       44.65      3.94 o 
  -1   9  10       16.20       15.34      3.09 o 
   0   9  10       29.69       26.64      2.52 o 
   1   9  10       51.75       45.67      3.53 o 
   2   9  10      623.05      608.12     11.61 o 
   3   9  10       42.00       42.13      7.17 o 
   4   9  10       18.18       20.50      5.41 o 
  -4  10  10      122.08      116.11      7.72 o 
  -3  10  10        0.14       -4.01      3.52 o 
  -2  10  10        3.99       -2.79      3.12 o 
  -1  10  10       34.17       29.45      3.59 o 
   0  10  10      455.89      482.86      9.51 o 
   1  10  10      334.78      365.96      8.42 o 
   2  10  10        0.05       -3.62      4.33 o 
   3  10  10        0.05       -2.50      3.85 o 
   4  10  10        3.82        2.73      4.90 o 
  -4  11  10       25.08       22.21      5.17 o 
  -3  11  10       15.70       13.75      4.54 o 
  -2  11  10       75.42       79.32      6.28 o 
  -1  11  10      307.47      313.61      9.27 o 
   0  11  10       30.96       38.90      3.65 o 
   1  11  10        6.89        4.68      2.71 o 
   2  11  10        0.73       -4.52      3.01 o 
   3  11  10       11.03       18.75      4.90 o 
   4  11  10        8.62       14.11      6.11 o 
  -4  12  10       70.75       59.49      7.49 o 
  -3  12  10        5.72        7.67      4.59 o 
  -2  12  10       15.68       25.33      3.82 o 
  -1  12  10        1.97       -4.48      2.99 o 
   0  12  10       66.40       64.70      4.85 o 
   1  12  10       43.68       40.49      4.26 o 
   2  12  10       66.28       65.29      5.15 o 
   3  12  10       99.50      108.02      8.54 o 
   4  12  10       15.36        6.97      6.40 o 
  -4  13  10        3.45        4.67      6.12 o 
  -3  13  10       24.66       19.47      6.37 o 
  -2  13  10       23.78       18.48      4.14 o 
  -1  13  10        7.76        1.44      3.72 o 
   0  13  10       79.32       77.43      4.72 o 
   1  13  10      742.92      785.80     16.54 o 
   2  13  10        2.20        7.94      3.84 o 
   3  13  10       67.23       64.49      8.62 o 
  -3  14  10        1.35        2.25      5.08 o 
  -2  14  10      226.16      241.68      9.33 o 
  -1  14  10      258.34      257.64     11.09 o 
   0  14  10      318.71      349.03     14.07 o 
   1  14  10       96.20       92.98     10.56 o 
   2  14  10       57.28       50.40      5.02 o 
   3  14  10       90.29      116.40     10.72 o 
  -3  15  10        0.08        5.47      6.38 o 
  -2  15  10        3.22        4.71      4.14 o 
  -1  15  10       96.34      113.91      9.28 o 
   0  15  10      131.81      136.97     11.07 o 
   1  15  10      223.64      203.36     14.06 o 
   2  15  10       13.09        4.80      5.39 o 
   3  15  10       20.84       24.04      8.73 o 
  -3  16  10       27.65       20.72      9.56 o 
  -2  16  10      123.60      131.91      8.60 o 
  -1  16  10      273.99      300.73     15.24 o 
   0  16  10       72.47       81.89      9.77 o 
   1  16  10        6.27        8.82      9.13 o 
   2  16  10       12.93       12.39      4.47 o 
   3  16  10       24.71       15.23     10.48 o 
  -2  17  10       41.35       42.23      6.67 o 
  -1  17  10        0.13      -11.22      7.48 o 
   0  17  10        7.34        5.53      7.28 o 
   1  17  10        0.25        7.67      9.59 o 
   2  17  10        8.94        3.53      4.47 o 
  -2  18  10       16.87       20.73     10.41 o 
  -1  18  10        8.21       14.41      6.94 o 
   0  18  10        7.12        3.40      9.39 o 
   1  18  10       33.03       22.91     10.77 o 
   2  18  10        9.73       14.20      5.75 o 
  -1  19  10       60.56       46.98      9.21 o 
   0  19  10       73.59       84.70     14.17 o 
   1  19  10       52.24       66.68     13.44 o 
  -5   1  11       50.41       54.61      5.43 o 
  -4   1  11        8.17        6.74      2.63 o 
  -3   1  11       23.80       17.79      2.11 o 
  -2   1  11     2964.55     3168.18     29.79 o 
  -1   1  11      143.68      148.00      3.78 o 
   0   1  11      155.71      144.20      3.40 o 
   1   1  11     9209.24     9916.12     71.06 o 
   2   1  11      397.79      382.19      6.69 o 
   3   1  11      134.00      144.57      6.22 o 
   4   1  11        0.11        1.69      4.03 o 
   5   1  11       38.27       44.28      5.42 o 
  -5   2  11       31.10       31.41      3.60 o 
  -4   2  11       18.86       19.49      3.26 o 
  -3   2  11       26.53       30.72      2.73 o 
  -2   2  11     2185.29     2236.39     21.35 o 
  -1   2  11       11.46       10.09      1.84 o 
   0   2  11      109.45      109.62      3.42 o 
   1   2  11       12.88        8.58      1.74 o 
   2   2  11     1162.41     1313.59     15.00 o 
   3   2  11      168.83      161.75      5.28 o 
   4   2  11        1.29        2.15      3.98 o 
   5   2  11       47.85       46.71      5.76 o 
  -5   3  11       19.99       15.79      3.31 o 
  -4   3  11        0.40       -1.86      2.88 o 
  -3   3  11      195.59      195.20      5.56 o 
  -2   3  11       65.30       69.96      3.14 o 
  -1   3  11     1094.50     1103.92     11.88 o 
   0   3  11      167.61      165.94      3.86 o 
   1   3  11      375.19      408.85      6.02 o 
   2   3  11      531.49      562.75      8.53 o 
   3   3  11      101.96      102.42      4.55 o 
   4   3  11        8.30        7.75      6.16 o 
   5   3  11        4.19        3.44      4.57 o 
  -5   4  11        9.84        7.73      3.27 o 
  -4   4  11        7.60        2.45      3.66 o 
  -3   4  11        4.39        1.23      2.07 o 
  -2   4  11        0.22       -2.48      1.99 o 
  -1   4  11      589.33      644.29      8.43 o 
   0   4  11      678.46      661.64      7.89 o 
   1   4  11      150.46      158.27      4.27 o 
   2   4  11      619.51      612.31      8.89 o 
   3   4  11      275.05      291.86      7.59 o 
   4   4  11       16.28       12.54      4.38 o 
   5   4  11        0.99        2.36      4.51 o 
  -5   5  11       11.97       10.29      3.42 o 
  -4   5  11        0.14        0.25      3.25 o 
  -3   5  11        1.08        1.31      2.16 o 
  -2   5  11       14.28        5.50      2.53 o 
  -1   5  11     1028.33     1148.27     12.75 o 
   0   5  11      572.83      600.71      7.91 o 
   1   5  11      123.94      116.73      3.95 o 
   2   5  11      284.34      271.44      7.62 o 
   3   5  11     1114.13     1097.65     15.34 o 
   4   5  11       37.07       34.12      5.16 o 
   5   5  11        5.33       14.43      5.00 o 
  -5   6  11        5.53        5.72      3.55 o 
  -4   6  11      136.85      150.40     10.81 o 
  -3   6  11      135.35      147.51      5.54 o 
  -2   6  11       16.88       14.38      2.66 o 
  -1   6  11      162.06      151.61      4.18 o 
   0   6  11      641.16      725.84      9.27 o 
   1   6  11        1.90       -0.84      1.77 o 
   2   6  11      137.06      122.26      4.91 o 
   3   6  11     1942.36     1971.32     22.37 o 
   4   6  11       15.14       11.39      4.48 o 
  -5   7  11        0.41        6.68      3.67 o 
  -4   7  11       46.86       35.89      4.56 o 
  -3   7  11        0.38       -4.16      2.77 o 
  -2   7  11       18.25       19.46      3.09 o 
  -1   7  11      758.93      750.63      9.35 o 
   0   7  11       23.79       16.91      2.17 o 
   1   7  11      162.67      169.15      5.52 o 
   2   7  11       11.55        7.51      2.82 o 
   3   7  11      526.90      540.43     11.85 o 
   4   7  11       19.43       19.75      4.91 o 
  -5   8  11        7.28        3.34      4.07 o 
  -4   8  11       81.59       88.18      6.11 o 
  -3   8  11      463.46      432.56     10.30 o 
  -2   8  11       44.18       54.71      4.44 o 
  -1   8  11       65.23       71.60      3.83 o 
   0   8  11      992.14     1007.39     13.59 o 
   1   8  11       50.44       46.63      3.54 o 
   2   8  11      101.77      114.09      4.53 o 
   3   8  11      522.00      536.59      9.46 o 
   4   8  11       14.37        8.33      4.23 o 
  -4   9  11       18.09       31.53      5.19 o 
  -3   9  11      217.39      227.50      8.13 o 
  -2   9  11        1.25       -0.49      2.83 o 
  -1   9  11      331.87      351.36      7.83 o 
   0   9  11      169.01      174.39      6.07 o 
   1   9  11       13.10        8.09      2.20 o 
   2   9  11     1123.71     1129.12     16.43 o 
   3   9  11        0.95       -0.09      3.74 o 
   4   9  11        1.13       -1.44      4.80 o 
  -4  10  11       51.75       47.00      5.84 o 
  -3  10  11       39.04       40.08      5.25 o 
  -2  10  11      156.25      159.46      6.69 o 
  -1  10  11      268.18      279.45      7.94 o 
   0  10  11       14.39        6.07      2.31 o 
   1  10  11        4.25        6.07      2.31 o 
   2  10  11      149.21      147.98      6.16 o 
   3  10  11      220.62      235.80      9.84 o 
   4  10  11        4.10        0.34      5.64 o 
  -4  11  11        1.17       -0.51      4.74 o 
  -3  11  11       36.61       36.10      5.26 o 
  -2  11  11        0.36       -3.38      3.92 o 
  -1  11  11        0.25       -3.84      3.00 o 
   0  11  11       39.45       28.01      4.02 o 
   1  11  11      461.93      455.84     11.37 o 
   2  11  11      129.10      114.88      5.81 o 
   3  11  11       36.58       43.45      6.29 o 
   4  11  11        0.64        3.65      5.90 o 
  -4  12  11       43.64       51.07      7.14 o 
  -3  12  11       93.53      105.70      9.07 o 
  -2  12  11      331.71      334.79      9.31 o 
  -1  12  11      203.53      196.63      7.64 o 
   0  12  11       44.03       32.60      4.58 o 
   1  12  11       10.17        5.97      3.57 o 
   2  12  11      175.80      184.39      8.15 o 
   3  12  11       25.95       17.60      5.93 o 
   4  12  11        2.98       12.75      9.13 o 
  -4  13  11       43.38       41.35      7.34 o 
  -3  13  11       70.09       78.26      7.65 o 
  -2  13  11       83.59       92.46      5.90 o 
  -1  13  11        6.89        2.18      3.96 o 
   0  13  11        4.23        1.33      3.69 o 
   1  13  11       33.50       27.34      5.63 o 
   2  13  11       13.57       14.71      4.63 o 
   3  13  11        5.35        0.38      5.99 o 
  -3  14  11       26.21       31.09      8.80 o 
  -2  14  11       14.54       18.16      4.63 o 
  -1  14  11      226.17      224.94     11.05 o 
   0  14  11       44.03       39.67      7.70 o 
   1  14  11        2.13        6.33      6.56 o 
   2  14  11       33.16       22.68      6.54 o 
   3  14  11       11.31       25.23      8.43 o 
  -3  15  11        1.79       -5.64      6.71 o 
  -2  15  11       25.77       32.23      5.51 o 
  -1  15  11      122.03      144.82      9.96 o 
   0  15  11      200.82      197.39     12.87 o 
   1  15  11       19.12        7.01      9.00 o 
   2  15  11       10.74       13.49      5.27 o 
   3  15  11       61.22       80.25     11.83 o 
  -3  16  11        2.97       14.28      9.25 o 
  -2  16  11        0.19        2.82      4.46 o 
  -1  16  11       37.77       31.83      7.73 o 
   0  16  11      145.31      150.44     13.48 o 
   1  16  11        1.27       -2.02      8.54 o 
   2  16  11        0.16        7.80      4.44 o 
  -2  17  11      125.29      172.39     10.62 o 
  -1  17  11       28.13       20.15      7.20 o 
   0  17  11        3.99       13.77      9.61 o 
   1  17  11      124.93      116.70     14.53 o 
   2  17  11        0.36        7.21      4.62 o 
  -2  18  11       38.51       44.58      9.42 o 
  -1  18  11        9.89        5.55      6.82 o 
   0  18  11       11.88       34.55     11.09 o 
   1  18  11        1.58        3.10     10.08 o 
  -1  19  11       43.51       34.35      9.45 o 
   0  19  11        5.04       -2.16     10.17 o 
   1  19  11        2.04        8.28     12.25 o 
  -5   0  12       32.56       28.28      5.15 o 
  -4   0  12       10.68        9.36      4.29 o 
  -3   0  12        1.43       -0.24      2.54 o 
  -2   0  12     1138.14     1214.22     20.69 o 
  -1   0  12      156.66      153.85      5.54 o 
   0   0  12        1.09       -0.22      2.33 o 
   1   0  12     2859.25     2928.66     35.17 o 
   2   0  12      100.67      122.06      5.89 o 
   3   0  12       91.75       86.35      6.28 o 
   4   0  12      153.25      129.37     10.94 o 
   5   0  12        6.95        4.59      7.68 o 
  -5   1  12       51.34       63.50      5.28 o 
  -4   1  12        0.03       -2.11      2.83 o 
  -3   1  12       16.56       19.45      2.82 o 
  -2   1  12      171.43      171.72      5.63 o 
  -1   1  12      444.11      471.53      6.76 o 
   0   1  12      559.10      548.75      7.25 o 
   1   1  12      207.80      215.06      4.73 o 
   2   1  12        2.95       -1.56      2.00 o 
   3   1  12        0.38       -3.27      2.18 o 
   4   1  12      215.03      237.36     10.02 o 
   5   1  12       10.08       13.58      4.81 o 
  -5   2  12       25.88       29.81      3.84 o 
  -4   2  12        2.88        1.39      3.01 o 
  -3   2  12      108.94      108.35      4.26 o 
  -2   2  12       40.49       56.57      3.13 o 
  -1   2  12      283.10      310.03      5.80 o 
   0   2  12      324.83      321.60      6.09 o 
   1   2  12      549.02      534.40      7.36 o 
   2   2  12       17.41       18.11      2.50 o 
   3   2  12       27.79       24.96      2.98 o 
   4   2  12      293.88      294.70     10.88 o 
   5   2  12        2.91       11.13      4.80 o 
  -5   3  12        9.65        4.56      3.07 o 
  -4   3  12        2.18        3.40      3.13 o 
  -3   3  12        6.73        6.77      2.48 o 
  -2   3  12      279.77      296.06      5.86 o 
  -1   3  12      338.14      344.52      6.82 o 
   0   3  12      116.62      118.36      3.65 o 
   1   3  12      564.37      606.02      8.49 o 
   2   3  12       72.80       70.21      3.50 o 
   3   3  12      309.91      314.37      9.08 o 
   4   3  12       23.37       24.97      5.05 o 
   5   3  12        1.60       -0.80      4.48 o 
  -5   4  12        6.92        6.64      3.33 o 
  -4   4  12      138.03      131.31      6.00 o 
  -3   4  12      135.87      122.22      4.91 o 
  -2   4  12       74.17       79.40      3.62 o 
  -1   4  12      170.55      211.63      4.78 o 
   0   4  12      224.57      275.92      6.17 o 
   1   4  12       20.24       16.20      2.08 o 
   2   4  12      155.58      150.42      5.43 o 
   3   4  12       13.35        6.75      3.96 o 
   4   4  12        9.17        2.59      4.40 o 
  -5   5  12        3.52       -1.25      3.41 o 
  -4   5  12       59.25       74.65      5.15 o 
  -3   5  12      256.25      242.55      7.94 o 
  -2   5  12       77.93       82.91      3.81 o 
  -1   5  12      844.83      957.65     11.40 o 
   0   5  12       70.89       79.09      3.32 o 
   1   5  12       39.45       30.47      2.50 o 
   2   5  12       18.29       13.31      2.74 o 
   3   5  12      681.69      739.55     11.92 o 
   4   5  12       68.23       66.35      9.03 o 
  -5   6  12       23.81       21.43      4.22 o 
  -4   6  12       96.63       96.02      5.77 o 
  -3   6  12      208.19      224.55      6.88 o 
  -2   6  12      506.90      513.55     11.85 o 
  -1   6  12      222.17      222.65      5.30 o 
   0   6  12       30.18       23.73      2.20 o 
   1   6  12        2.15       -1.89      1.71 o 
   2   6  12       69.69       71.02      4.09 o 
   3   6  12      383.17      387.64      8.64 o 
   4   6  12        7.13        6.74      4.72 o 
  -5   7  12        8.36       10.36      4.13 o 
  -4   7  12       72.51       76.63      5.52 o 
  -3   7  12        9.61        3.38      3.19 o 
  -2   7  12       84.31       78.18      4.50 o 
  -1   7  12      628.19      688.93      9.28 o 
   0   7  12       10.50       12.35      2.71 o 
   1   7  12       12.95       11.52      2.16 o 
   2   7  12      404.24      410.60      7.47 o 
   3   7  12      372.44      405.46      9.62 o 
   4   7  12        0.86       -2.38      4.40 o 
  -4   8  12       31.12       33.83      4.75 o 
  -3   8  12        0.63       -4.85      3.23 o 
  -2   8  12      178.70      195.20      7.10 o 
  -1   8  12      257.00      281.93     10.03 o 
   0   8  12      564.91      598.01     10.33 o 
   1   8  12       21.23       10.67      2.55 o 
   2   8  12        4.49        3.72      2.70 o 
   3   8  12        7.24       10.27      3.12 o 
   4   8  12        1.57       -3.09      3.94 o 
  -4   9  12       15.46        5.03      4.22 o 
  -3   9  12        0.08       -3.83      3.26 o 
  -2   9  12        8.31        5.01      3.02 o 
  -1   9  12      575.97      650.15     10.41 o 
   0   9  12      153.56      160.66      7.03 o 
   1   9  12       67.45       84.85      4.65 o 
   2   9  12       24.49       31.61      5.23 o 
   3   9  12      359.99      396.83     10.36 o 
   4   9  12        1.67        0.18      4.25 o 
  -4  10  12        0.89       -1.06      4.26 o 
  -3  10  12      175.31      165.80      8.38 o 
  -2  10  12      192.76      187.62      7.36 o 
  -1  10  12       26.38       26.50      3.45 o 
   0  10  12       78.78       76.55      4.16 o 
   1  10  12      504.43      500.74     12.38 o 
   2  10  12        6.96       -5.51      3.67 o 
   3  10  12        4.93       -3.75      4.05 o 
   4  10  12        8.17       15.88      6.43 o 
  -4  11  12        0.29        3.60      4.94 o 
  -3  11  12       26.16       15.93      5.06 o 
  -2  11  12      500.06      497.86     11.37 o 
  -1  11  12      549.40      532.49     11.04 o 
   0  11  12        0.37       -0.30      2.43 o 
   1  11  12      215.28      229.11      7.38 o 
   2  11  12      144.82      137.00      6.40 o 
   3  11  12       18.58       17.04      5.57 o 
   4  11  12       11.00       15.05      6.41 o 
  -4  12  12       28.94       26.95     11.10 o 
  -3  12  12       27.31       26.43      5.43 o 
  -2  12  12       53.31       61.34      4.83 o 
  -1  12  12       42.69       38.64      4.71 o 
   0  12  12       13.00        6.41      3.45 o 
   1  12  12      676.30      699.28     13.99 o 
   2  12  12       15.01        6.86      3.96 o 
   3  12  12       24.43       26.75      6.94 o 
  -4  13  12       15.71       12.72      6.18 o 
  -3  13  12       11.64       12.64      5.78 o 
  -2  13  12      333.84      330.75     10.24 o 
  -1  13  12       65.80       73.08      6.29 o 
   0  13  12       47.38       45.20      6.67 o 
   1  13  12       90.90       87.79      7.38 o 
   2  13  12        1.12       -1.08      5.64 o 
   3  13  12       47.92       36.82      7.71 o 
  -3  14  12       26.54       22.06      7.13 o 
  -2  14  12      176.43      187.34      8.73 o 
  -1  14  12      153.96      162.13     14.92 o 
   0  14  12       11.16       -2.72      5.66 o 
   1  14  12       98.63      104.44     10.98 o 
   2  14  12       23.65       22.81      5.57 o 
   3  14  12       11.68       19.46      8.50 o 
  -3  15  12       19.91       17.86      8.02 o 
  -2  15  12       53.34       43.86      5.91 o 
  -1  15  12       26.71       30.73      6.51 o 
   0  15  12       30.31       28.95      7.40 o 
   1  15  12        1.19       -7.85      7.66 o 
   2  15  12        0.33       -1.34      4.66 o 
   3  15  12       14.94        6.36      8.29 o 
  -3  16  12       43.34       35.17     10.62 o 
  -2  16  12       10.67        5.68      4.84 o 
  -1  16  12       74.53       80.99      9.72 o 
   0  16  12      235.86      238.60     14.57 o 
   1  16  12      153.65      163.10     20.41 o 
   2  16  12       21.89       23.23      9.52 o 
  -2  17  12        5.32       10.78     13.42 o 
  -1  17  12       47.06       26.97      9.42 o 
   0  17  12       14.44       17.38      7.57 o 
   1  17  12       12.79        7.63      9.24 o 
   2  17  12        0.18       -3.60      4.90 o 
  -2  18  12        1.95        1.66      5.98 o 
  -1  18  12      121.93      129.38     13.77 o 
   0  18  12      280.13      264.74     33.89 o 
   1  18  12        0.15        3.09      9.81 o 
   0  19  12        2.98       -7.91      9.69 o 
  -5   1  13        4.82        5.88      3.40 o 
  -4   1  13        2.22        4.90      3.11 o 
  -3   1  13      320.71      332.51      6.80 o 
  -2   1  13      494.47      491.25      7.74 o 
  -1   1  13      211.01      207.30      5.35 o 
   0   1  13      558.84      567.27      7.29 o 
   1   1  13      565.22      626.39      7.99 o 
   2   1  13      172.97      189.26      5.36 o 
   3   1  13        8.02        8.12      2.63 o 
   4   1  13       33.27       54.65      6.45 o 
  -5   2  13       19.71       15.93      3.72 o 
  -4   2  13        1.70        0.81      3.11 o 
  -3   2  13       20.85       22.71      2.71 o 
  -2   2  13       76.80       80.36      3.63 o 
  -1   2  13      849.76      839.38     10.50 o 
   0   2  13     1642.05     1685.31     16.08 o 
   1   2  13       13.43       12.15      1.67 o 
   2   2  13      562.73      603.33      9.32 o 
   3   2  13       83.62       79.97      4.21 o 
   4   2  13      474.02      510.98     13.96 o 
  -5   3  13       18.19       17.08      3.71 o 
  -4   3  13       52.31       54.76      4.27 o 
  -3   3  13        4.31        1.57      2.26 o 
  -2   3  13      248.85      243.39      5.81 o 
  -1   3  13      246.89      281.01      5.92 o 
   0   3  13      280.90      297.58      6.50 o 
   1   3  13       35.94       42.71      2.66 o 
   2   3  13      617.08      638.28      9.78 o 
   3   3  13        6.17        3.72      3.04 o 
   4   3  13        4.01        0.62      4.36 o 
  -5   4  13       69.72       67.64      4.77 o 
  -4   4  13      124.83      129.41      5.84 o 
  -3   4  13       11.62        8.16      2.52 o 
  -2   4  13       21.23       32.77      3.19 o 
  -1   4  13      515.49      536.48      7.74 o 
   0   4  13     3686.91     3823.69     30.19 o 
   1   4  13      610.13      623.69      8.96 o 
   2   4  13       20.24       23.04      2.81 o 
   3   4  13       10.76        6.61      3.46 o 
   4   4  13        4.98        3.12      4.33 o 
  -5   5  13       21.15       21.31      4.04 o 
  -4   5  13       37.30       37.92      4.46 o 
  -3   5  13       65.22       66.71      4.23 o 
  -2   5  13      250.52      260.85      6.48 o 
  -1   5  13        8.06        8.67      2.21 o 
   0   5  13     1122.93     1227.91     14.17 o 
   1   5  13       61.98       58.18      3.34 o 
   2   5  13      217.22      209.31      6.24 o 
   3   5  13      353.15      368.36      8.63 o 
   4   5  13       44.50       38.32      5.74 o 
  -5   6  13        0.77       -0.11      3.86 o 
  -4   6  13      193.28      207.30      8.04 o 
  -3   6  13       56.14       51.40      4.29 o 
  -2   6  13       18.47       20.39      3.07 o 
  -1   6  13      227.91      255.78      6.40 o 
   0   6  13       66.71       65.38      3.25 o 
   1   6  13        9.01        6.72      2.31 o 
   2   6  13      960.32      943.82     12.36 o 
   3   6  13        3.48       -0.90      3.25 o 
   4   6  13        0.31       -0.41      4.73 o 
  -5   7  13       14.35       10.69      4.13 o 
  -4   7  13        0.04       -2.58      3.64 o 
  -3   7  13        2.47       -4.54      3.03 o 
  -2   7  13        3.78        2.28      2.67 o 
  -1   7  13      182.63      198.41      5.84 o 
   0   7  13        0.37       -2.87      1.91 o 
   1   7  13        0.12        0.66      1.83 o 
   2   7  13      239.72      243.46      6.17 o 
   3   7  13      121.58      131.69      6.18 o 
   4   7  13        1.69       -1.14      4.66 o 
  -4   8  13        3.28        4.47      3.83 o 
  -3   8  13        0.04       -4.60      3.19 o 
  -2   8  13        2.34        3.79      2.99 o 
  -1   8  13       68.13       70.01      3.80 o 
   0   8  13       20.85       17.10      2.57 o 
   1   8  13       19.82       20.11      3.06 o 
   2   8  13      130.92      136.83      5.95 o 
   3   8  13       20.16       17.52      4.21 o 
   4   8  13        0.28       -4.53      4.14 o 
  -4   9  13        1.39       -1.18      3.96 o 
  -3   9  13       10.61        7.77      3.92 o 
  -2   9  13       30.22       30.14      3.96 o 
  -1   9  13      112.41      125.27      5.01 o 
   0   9  13       53.93       42.45      3.96 o 
   1   9  13       41.98       43.99      3.74 o 
   2   9  13      616.37      621.01     11.89 o 
   3   9  13       73.99       77.72      5.99 o 
   4   9  13        2.49        7.22      5.06 o 
  -4  10  13       31.59       38.78      5.82 o 
  -3  10  13        2.39       -2.29      4.18 o 
  -2  10  13      161.90      169.46      7.58 o 
  -1  10  13        1.93       -2.90      2.74 o 
   0  10  13        1.22       -0.24      2.33 o 
   1  10  13       50.51       46.14      3.82 o 
   2  10  13      648.61      679.15     12.78 o 
   3  10  13       16.81       17.87      5.58 o 
   4  10  13       12.85       16.11      6.06 o 
  -4  11  13        0.07       -1.81      5.14 o 
  -3  11  13       95.40       88.99      7.08 o 
  -2  11  13      814.51      889.83     17.10 o 
  -1  11  13       17.30       12.45      3.45 o 
   0  11  13       53.27       65.02      4.48 o 
   1  11  13      219.96      231.92      9.35 o 
   2  11  13       58.79       62.25      5.54 o 
   3  11  13        5.64        0.53      5.16 o 
   4  11  13       32.79       39.55      9.64 o 
  -4  12  13       74.89       72.34     10.24 o 
  -3  12  13        0.49       -2.78      4.81 o 
  -2  12  13       82.81       85.94      5.43 o 
  -1  12  13        4.34       -2.39      3.37 o 
   0  12  13       34.60       28.99      8.01 o 
   1  12  13      523.30      550.30     13.58 o 
   2  12  13      398.21      385.10     12.52 o 
   3  12  13       23.22       17.91      9.60 o 
  -3  13  13        3.75       10.95      5.57 o 
  -2  13  13      242.76      255.40      9.24 o 
  -1  13  13       15.02        7.01      4.51 o 
   0  13  13       18.87       10.59      5.35 o 
   1  13  13       19.55       18.20      5.78 o 
   2  13  13       61.80       75.42      9.89 o 
   3  13  13       46.73       40.22      9.98 o 
  -3  14  13        2.62       -0.25      6.73 o 
  -2  14  13       17.76       23.16      4.66 o 
  -1  14  13        5.69        8.96      5.50 o 
   0  14  13        0.65       -2.96      5.77 o 
   1  14  13       15.96       18.21     18.47 o 
   2  14  13        1.45        2.91      4.54 o 
   3  14  13        0.12        0.86      7.87 o 
  -3  15  13        4.70       -8.77      8.25 o 
  -2  15  13       34.76       30.69      5.40 o 
  -1  15  13       87.61       95.13     14.91 o 
   0  15  13        6.47        7.96      6.55 o 
   1  15  13       39.60       39.08      8.18 o 
   2  15  13        0.05       -6.82      4.76 o 
  -2  16  13        7.27        8.25      4.61 o 
  -1  16  13        0.19       -2.20      8.55 o 
   0  16  13       16.99       14.09      7.45 o 
   1  16  13       20.91       18.43     13.85 o 
   2  16  13        8.20       17.03      5.90 o 
  -2  17  13        9.34        9.09      5.51 o 
  -1  17  13       94.41      112.41     10.80 o 
   0  17  13      327.52      380.50     28.12 o 
   1  17  13        0.03       13.04     10.02 o 
   2  17  13        3.34        7.68      4.79 o 
  -1  18  13       14.05       -1.82      6.88 o 
   0  18  13       67.12       58.33     15.49 o 
   1  18  13       11.99        0.81      9.37 o 
  -5   0  14       12.94        8.81      7.21 o 
  -4   0  14        6.65        7.49      4.89 o 
  -3   0  14        6.74        6.73      3.68 o 
  -2   0  14     1126.05     1194.27     23.19 o 
  -1   0  14      145.36      139.05      7.00 o 
   0   0  14      944.08      910.26     13.76 o 
   1   0  14     1536.81     1676.68     22.93 o 
   2   0  14      815.42      838.25     15.10 o 
   3   0  14        0.50       -1.26      3.83 o 
   4   0  14      106.62       85.59     18.17 o 
  -5   1  14       49.05       60.90      5.10 o 
  -4   1  14       17.70       13.01      3.60 o 
  -3   1  14      250.29      249.43      6.37 o 
  -2   1  14        0.04       -3.55      2.37 o 
  -1   1  14      489.06      483.76      7.30 o 
   0   1  14      165.55      163.13      4.05 o 
   1   1  14        1.86        3.12      1.37 o 
   2   1  14        2.49        4.88      2.39 o 
   3   1  14        5.91        8.44      2.78 o 
   4   1  14       80.98       85.59      7.03 o 
  -5   2  14        3.46        5.67      3.59 o 
  -4   2  14        7.24       10.79      3.58 o 
  -3   2  14       17.87       16.28      2.77 o 
  -2   2  14       20.57       11.38      2.66 o 
  -1   2  14      317.72      337.78      6.11 o 
   0   2  14      331.96      338.42      6.56 o 
   1   2  14        0.93       -2.03      1.43 o 
   2   2  14        0.41       -3.23      2.15 o 
   3   2  14        0.26       -2.12      2.65 o 
   4   2  14      210.54      216.60     10.26 o 
  -5   3  14        1.62       -1.46      3.54 o 
  -4   3  14       81.50       83.25      5.47 o 
  -3   3  14      196.40      196.37      6.80 o 
  -2   3  14      363.89      369.28      7.78 o 
  -1   3  14      636.61      599.82      8.76 o 
   0   3  14      386.37      392.92      6.40 o 
   1   3  14        7.27        6.31      1.66 o 
   2   3  14       94.03      110.45      4.57 o 
   3   3  14        3.67        0.24      3.88 o 
   4   3  14       27.21       16.59      5.06 o 
  -5   4  14       38.91       44.25      4.43 o 
  -4   4  14       37.18       36.93      4.15 o 
  -3   4  14       39.65       31.59      3.51 o 
  -2   4  14       71.82       72.59      4.16 o 
  -1   4  14       32.96       41.81      2.82 o 
   0   4  14      261.27      262.82      5.08 o 
   1   4  14       20.65       30.60      2.75 o 
   2   4  14       12.93       12.81      2.66 o 
   3   4  14       12.98       11.16      3.26 o 
   4   4  14        2.61        1.67      4.71 o 
  -5   5  14       41.84       49.85      5.01 o 
  -4   5  14       16.17       14.75      3.75 o 
  -3   5  14       93.68       95.31      4.94 o 
  -2   5  14      224.79      239.44      6.84 o 
  -1   5  14      333.71      328.36      6.48 o 
   0   5  14      159.33      151.25      5.24 o 
   1   5  14        3.09        1.72      2.01 o 
   2   5  14       31.40       30.56      3.50 o 
   3   5  14      121.30      127.49      5.73 o 
   4   5  14       13.97       10.52      5.06 o 
  -5   6  14       12.14       10.78      3.94 o 
  -4   6  14       11.41        1.43      3.73 o 
  -3   6  14      274.02      273.19      8.41 o 
  -2   6  14      102.28      109.69      4.99 o 
  -1   6  14      627.98      674.51      9.94 o 
   0   6  14        0.21       -1.16      1.68 o 
   1   6  14      492.46      465.97      7.88 o 
   2   6  14        7.59        1.93      2.42 o 
   3   6  14      110.85      118.71      6.37 o 
   4   6  14       76.26       69.26      7.06 o 
  -4   7  14       22.26       30.63      4.57 o 
  -3   7  14        5.75        0.88      3.38 o 
  -2   7  14      123.70      119.68      5.29 o 
  -1   7  14      154.60      171.01      5.61 o 
   0   7  14       48.83       42.60      2.77 o 
   1   7  14        0.01       -1.64      2.11 o 
   2   7  14     1607.32     1588.28     19.33 o 
   3   7  14        1.87        1.43      4.00 o 
   4   7  14       35.08       32.92      6.13 o 
  -4   8  14       16.71        7.38      4.06 o 
  -3   8  14       23.02       18.09      3.99 o 
  -2   8  14        0.80        0.86      2.81 o 
  -1   8  14       23.51       17.16      2.92 o 
   0   8  14        0.02       -0.59      2.21 o 
   1   8  14      662.25      628.92     10.47 o 
   2   8  14      310.29      326.17      7.91 o 
   3   8  14      162.56      161.75      7.60 o 
   4   8  14        1.10       -0.19      5.03 o 
  -4   9  14       10.85       11.29      4.55 o 
  -3   9  14        6.82        1.29      3.85 o 
  -2   9  14       39.08       35.07      4.39 o 
  -1   9  14        2.07        1.12      2.66 o 
   0   9  14        2.99        3.86      2.42 o 
   1   9  14      107.50      120.16      5.29 o 
   2   9  14     3240.94     3392.35     39.15 o 
   3   9  14        1.41       -1.71      3.83 o 
   4   9  14        1.93        2.70      5.03 o 
  -4  10  14        1.80        1.83      4.91 o 
  -3  10  14        5.91        3.21      4.45 o 
  -2  10  14      149.66      140.11      7.04 o 
  -1  10  14        7.56        1.80      2.89 o 
   0  10  14        0.00       -0.65      2.29 o 
   1  10  14       87.91       92.49      4.90 o 
   2  10  14       40.04       41.45      4.82 o 
   3  10  14        7.33        3.75      6.25 o 
   4  10  14       23.01       20.65      7.34 o 
  -4  11  14        7.34        1.59      5.52 o 
  -3  11  14       98.87      105.60      7.73 o 
  -2  11  14       51.23       50.58      5.26 o 
  -1  11  14       23.25       18.84      3.81 o 
   0  11  14       18.52       17.26      5.14 o 
   1  11  14      240.40      222.86     10.88 o 
   2  11  14       82.94       72.83      5.96 o 
   3  11  14       55.78       72.17     11.69 o 
  -4  12  14        0.49       -1.80      6.62 o 
  -3  12  14       26.74       26.00      6.07 o 
  -2  12  14        9.77       10.52      4.88 o 
  -1  12  14       18.25       19.88      4.28 o 
   0  12  14       23.43       24.06      5.15 o 
   1  12  14      434.01      427.83     12.37 o 
   2  12  14        2.48        0.30      4.12 o 
   3  12  14        3.98       -2.35      6.21 o 
  -3  13  14       38.08       26.08      8.04 o 
  -2  13  14       35.07       24.13      4.45 o 
  -1  13  14        0.08       -0.74      4.94 o 
   0  13  14        5.62       -1.55      6.00 o 
   1  13  14      323.62      283.47     12.76 o 
   2  13  14      106.36      106.53      8.39 o 
   3  13  14        3.54       10.02     11.63 o 
  -3  14  14        0.80       -0.91      6.90 o 
  -2  14  14       16.89        7.35      4.68 o 
  -1  14  14       32.19       24.39      5.97 o 
   0  14  14      276.33      293.10     15.09 o 
   1  14  14      189.56      169.04     12.07 o 
   2  14  14      141.45      155.18      9.91 o 
   3  14  14       27.38       15.29     14.77 o 
  -3  15  14        1.99        2.03      8.66 o 
  -2  15  14        0.00        9.60      4.47 o 
  -1  15  14        5.22        4.99      6.36 o 
   0  15  14       32.19       40.89      8.60 o 
   1  15  14       15.80       13.53      7.31 o 
   2  15  14       21.55       28.36      6.50 o 
  -2  16  14       43.72       51.93      6.83 o 
  -1  16  14        3.97        5.43      6.26 o 
   0  16  14      132.74      163.10     12.74 o 
   1  16  14        9.54        9.21      9.36 o 
   2  16  14        1.36        4.05      5.68 o 
  -2  17  14        0.05        1.54      4.93 o 
  -1  17  14        1.92       -3.44      5.98 o 
   0  17  14       10.01       19.86     10.28 o 
   1  17  14        4.29       -1.54      9.37 o 
  -1  18  14       13.85       11.86      8.01 o 
   0  18  14        0.22       -1.43      9.94 o 
   1  18  14        6.18        3.12     10.15 o 
  -5   1  15       12.52       14.25      3.93 o 
  -4   1  15        1.21       -1.92      3.44 o 
  -3   1  15      597.17      589.10     11.45 o 
  -2   1  15       60.19       57.80      4.43 o 
  -1   1  15       34.77       33.89      2.61 o 
   0   1  15       53.19       49.27      2.89 o 
   1   1  15      546.88      598.12     11.03 o 
   2   1  15       54.60       52.12      3.37 o 
   3   1  15        3.40       -2.26      2.65 o 
   4   1  15       31.72       44.69      6.21 o 
  -5   2  15       69.93       76.48      5.60 o 
  -4   2  15        1.47        0.44      3.36 o 
  -3   2  15      374.63      382.79      8.00 o 
  -2   2  15      350.89      366.12      7.95 o 
  -1   2  15      288.06      334.48      6.30 o 
   0   2  15       67.54       65.16      3.01 o 
   1   2  15       69.16       78.47      3.29 o 
   2   2  15       39.59       53.92      3.58 o 
   3   2  15        6.33        5.04      2.89 o 
   4   2  15       31.88       35.52      5.91 o 
  -5   3  15        7.13       14.95      4.17 o 
  -4   3  15       20.64       17.92      4.54 o 
  -3   3  15      267.46      264.68      7.84 o 
  -2   3  15       26.85       15.32      3.04 o 
  -1   3  15      143.76      141.04      4.83 o 
   0   3  15       60.87       57.70      3.30 o 
   1   3  15       42.92       40.83      2.60 o 
   2   3  15      114.26      138.18      5.23 o 
   3   3  15      254.30      245.73      7.37 o 
   4   3  15       58.77       62.17      6.73 o 
  -5   4  15        5.33        3.72      3.85 o 
  -4   4  15       96.03      109.73      6.34 o 
  -3   4  15      519.30      507.67     10.46 o 
  -2   4  15      113.49      102.11      4.90 o 
  -1   4  15      103.62      112.54      4.49 o 
   0   4  15      367.47      349.77      5.95 o 
   1   4  15      101.24      103.86      4.20 o 
   2   4  15        0.01       -2.26      2.44 o 
   3   4  15      662.41      698.37     12.06 o 
   4   4  15       24.40       19.11      5.33 o 
  -5   5  15        7.49        4.70      4.04 o 
  -4   5  15       23.27        7.26      3.80 o 
  -3   5  15      228.05      239.77      7.80 o 
  -2   5  15       31.06       27.18      3.45 o 
  -1   5  15      170.06      168.13      5.77 o 
   0   5  15        0.04        0.40      1.67 o 
   1   5  15        0.06       -1.67      1.96 o 
   2   5  15      533.57      511.34     10.12 o 
   3   5  15      577.49      569.97     11.67 o 
   4   5  15       31.59       34.70      6.06 o 
  -4   6  15        8.45        4.69      3.67 o 
  -3   6  15       63.33       68.28      4.70 o 
  -2   6  15        6.58        7.72      2.99 o 
  -1   6  15        8.80        5.92      2.63 o 
   0   6  15      253.94      264.70      5.75 o 
   1   6  15       12.73       12.20      2.45 o 
   2   6  15      262.06      259.89      6.94 o 
   3   6  15      196.21      203.50      8.49 o 
   4   6  15        0.01        2.87      5.08 o 
  -4   7  15        0.62        1.56      3.59 o 
  -3   7  15       36.46       29.66      4.05 o 
  -2   7  15       55.23       61.19      5.40 o 
  -1   7  15       68.83       66.25      4.02 o 
   0   7  15        0.77       -1.01      1.83 o 
   1   7  15       58.46       53.75      3.43 o 
   2   7  15     2016.99     2055.98     23.81 o 
   3   7  15        0.04        1.20      4.17 o 
   4   7  15        8.37        2.96      7.74 o 
  -4   8  15        8.18        7.25      4.22 o 
  -3   8  15      119.55      123.78      6.58 o 
  -2   8  15       76.08       78.68      4.91 o 
  -1   8  15       53.15       51.81      3.72 o 
   0   8  15       59.56       56.09      4.91 o 
   1   8  15      103.31      109.49      4.90 o 
   2   8  15      596.21      606.93     10.57 o 
   3   8  15      247.45      261.42      9.51 o 
   4   8  15        0.47        5.51      5.28 o 
  -4   9  15       37.25       29.09      5.15 o 
  -3   9  15       42.33       35.10      5.14 o 
  -2   9  15       25.78       21.06      3.74 o 
  -1   9  15      178.72      197.98      7.28 o 
   0   9  15       10.02        3.45      2.57 o 
   1   9  15      126.89      126.58      6.28 o 
   2   9  15      166.55      173.85      6.49 o 
   3   9  15        0.02        0.10      4.43 o 
   4   9  15        0.01       -1.86      6.81 o 
  -4  10  15        4.23        7.94      5.18 o 
  -3  10  15       34.25       28.74      6.37 o 
  -2  10  15        9.17        5.73      3.64 o 
  -1  10  15        0.80        0.86      2.72 o 
   0  10  15        9.18        9.19      2.74 o 
   1  10  15       37.18       28.43      4.17 o 
   2  10  15      214.21      221.58      9.00 o 
   3  10  15       28.62       17.33      6.29 o 
  -4  11  15       58.06       74.99      8.45 o 
  -3  11  15       60.13       78.55      7.74 o 
  -2  11  15        0.66        5.29      4.39 o 
  -1  11  15       14.72       27.46      4.49 o 
   0  11  15        0.04       -1.78      3.51 o 
   1  11  15       20.57       13.93      4.48 o 
   2  11  15      252.01      253.09     10.43 o 
   3  11  15        5.91        6.73      6.90 o 
  -3  12  15       53.88       41.07      8.09 o 
  -2  12  15        4.97        1.17      4.27 o 
  -1  12  15        1.79       -0.39      4.06 o 
   0  12  15       80.35       69.50      8.54 o 
   1  12  15      192.99      168.80      9.23 o 
   2  12  15       12.61        2.02      4.91 o 
   3  12  15        8.05       16.18      8.35 o 
  -3  13  15        8.55        9.99      7.19 o 
  -2  13  15       10.94       13.98      3.82 o 
  -1  13  15       19.39       18.27      6.09 o 
   0  13  15       39.05       27.81      8.12 o 
   1  13  15        9.31       -0.63      5.77 o 
   2  13  15        0.37       -6.51      4.34 o 
   3  13  15      116.77      106.85     14.46 o 
  -3  14  15       25.35       23.35      9.79 o 
  -2  14  15        6.35        0.54      4.45 o 
  -1  14  15      141.18      127.86     10.60 o 
   0  14  15      191.03      178.02     17.04 o 
   1  14  15        0.01        3.38      5.90 o 
   2  14  15        0.90        3.10      5.21 o 
  -3  15  15        2.34       -3.18      9.31 o 
  -2  15  15        0.34       -3.77      4.05 o 
  -1  15  15       23.69       23.11      7.50 o 
   0  15  15       91.98       92.22     10.35 o 
   1  15  15        1.95      -12.38      8.25 o 
   2  15  15        1.73       -0.94      7.42 o 
  -2  16  15        8.50        7.24      5.88 o 
  -1  16  15        1.73        0.25      6.78 o 
   0  16  15       39.35       59.45     10.43 o 
   1  16  15       31.41       14.02      9.87 o 
   2  16  15        1.02        9.44      5.87 o 
  -2  17  15        3.13        3.91      5.22 o 
  -1  17  15        0.59       -9.37      9.28 o 
   0  17  15        0.03      -13.15      8.77 o 
   1  17  15        0.04        3.17      9.54 o 
   0  18  15       11.47       -6.39      9.75 o 
  -5   0  16       33.25       38.36      6.70 o 
  -4   0  16        4.33       -4.84      4.97 o 
  -3   0  16       58.64       78.15      9.60 o 
  -2   0  16      272.37      286.56      9.62 o 
  -1   0  16        1.00        0.65      3.04 o 
   0   0  16     1017.71      994.60     16.48 o 
   1   0  16      509.27      508.50      9.99 o 
   2   0  16      324.21      337.62      9.88 o 
   3   0  16        0.06       -4.65      4.08 o 
   4   0  16      488.72      502.03     29.48 o 
  -5   1  16       12.78        8.02      3.94 o 
  -4   1  16       24.19       22.27      4.22 o 
  -3   1  16       11.24        2.15      3.18 o 
  -2   1  16        1.11       -3.65      2.43 o 
  -1   1  16       81.43       87.73      3.83 o 
   0   1  16      477.53      474.09      7.35 o 
   1   1  16       21.22       28.04      2.38 o 
   2   1  16       12.32       17.48      2.77 o 
   3   1  16       13.98       14.81      3.20 o 
   4   1  16        3.35       -2.33      4.88 o 
  -5   2  16       12.97       12.69      4.06 o 
  -4   2  16       19.68       14.87      5.55 o 
  -3   2  16      107.68      113.19      5.83 o 
  -2   2  16       36.67       30.76      3.51 o 
  -1   2  16       33.34       45.41      3.08 o 
   0   2  16      772.23      783.47      9.89 o 
   1   2  16      139.40      144.19      4.29 o 
   2   2  16      209.50      208.43      6.29 o 
   3   2  16        0.17       -0.11      3.09 o 
   4   2  16       59.84       49.04      6.50 o 
  -5   3  16       56.37       49.11      5.08 o 
  -4   3  16       28.72       34.23      4.60 o 
  -3   3  16       25.96       21.48      3.75 o 
  -2   3  16      198.98      192.68      6.43 o 
  -1   3  16       46.95       43.63      3.46 o 
   0   3  16       69.47       74.67      3.31 o 
   1   3  16      358.43      363.75      6.48 o 
   2   3  16      561.68      570.37      9.94 o 
   3   3  16      262.91      267.10      9.92 o 
   4   3  16       48.75       55.03      6.59 o 
  -4   4  16       53.51       45.43      5.13 o 
  -3   4  16      354.62      369.70      9.34 o 
  -2   4  16      152.90      158.22      7.36 o 
  -1   4  16      190.71      200.08      5.87 o 
   0   4  16      178.39      212.41      6.36 o 
   1   4  16       34.35       26.06      2.94 o 
   2   4  16      102.48       93.36      4.17 o 
   3   4  16       53.03       64.68      5.99 o 
   4   4  16       66.47       69.46     11.38 o 
  -4   5  16        2.23        4.41      4.50 o 
  -3   5  16      140.26      152.13      6.69 o 
  -2   5  16        9.75        7.29      3.03 o 
  -1   5  16       47.60       48.25      3.49 o 
   0   5  16        5.54        5.24      1.85 o 
   1   5  16      175.68      176.40      5.68 o 
   2   5  16      636.88      628.78     10.44 o 
   3   5  16      158.10      169.05      8.52 o 
   4   5  16        2.46       -3.05      4.91 o 
  -4   6  16       48.28       45.51      4.87 o 
  -3   6  16       62.19       73.89      7.85 o 
  -2   6  16       43.54       45.93      4.07 o 
  -1   6  16      527.91      554.31      9.89 o 
   0   6  16       59.68       60.58      3.29 o 
   1   6  16       41.89       33.97      3.14 o 
   2   6  16      246.05      236.53      8.85 o 
   3   6  16       25.11       28.76      5.10 o 
   4   6  16        0.05       -7.08      5.29 o 
  -4   7  16       30.88       28.94      4.66 o 
  -3   7  16        1.62        1.55      3.58 o 
  -2   7  16       99.12      107.91      5.85 o 
  -1   7  16       31.78       26.35      3.22 o 
   0   7  16        1.83        1.07      2.37 o 
   1   7  16       33.00       27.70      2.98 o 
   2   7  16      726.92      773.77     12.83 o 
   3   7  16       82.09       83.46      6.76 o 
   4   7  16       42.78       60.09      7.91 o 
  -4   8  16       12.50        1.40      4.11 o 
  -3   8  16        1.32        2.96      3.67 o 
  -2   8  16       45.61       44.41      4.43 o 
  -1   8  16        7.75        1.06      3.16 o 
   0   8  16       28.60       21.30      2.78 o 
   1   8  16       27.59       15.80      3.64 o 
   2   8  16       26.82       22.73      3.57 o 
   3   8  16        2.50        7.78      4.63 o 
   4   8  16       29.40       19.10      8.56 o 
  -4   9  16        2.42       -5.90      3.94 o 
  -3   9  16       24.78       23.92      5.36 o 
  -2   9  16       90.57       93.67      7.75 o 
  -1   9  16       13.50       12.16      3.35 o 
   0   9  16        1.38       -0.53      2.45 o 
   1   9  16      188.54      191.38      7.31 o 
   2   9  16      207.63      225.31      8.15 o 
   3   9  16       44.96       16.92     10.92 o 
  -4  10  16       88.13       93.73      7.28 o 
  -3  10  16        6.37       -0.98      4.06 o 
  -2  10  16       65.80       65.86      5.02 o 
  -1  10  16      103.30      101.58      7.24 o 
   0  10  16        9.20       -0.90      3.02 o 
   1  10  16      570.31      555.33     13.26 o 
   2  10  16       11.23       19.95      5.20 o 
   3  10  16       40.01       27.52      7.03 o 
  -4  11  16       10.47        4.61      5.91 o 
  -3  11  16       37.00       36.60      6.10 o 
  -2  11  16      135.11      137.98      8.30 o 
  -1  11  16      230.07      231.17      9.68 o 
   0  11  16       41.19       35.56      5.93 o 
   1  11  16        1.69       -0.19      4.50 o 
   2  11  16       19.86       17.76      4.86 o 
   3  11  16        0.71       -5.00      5.77 o 
  -3  12  16        0.01       -1.93      6.70 o 
  -2  12  16       12.65        9.01      5.63 o 
  -1  12  16       19.05       10.63      5.23 o 
   0  12  16        1.49       -1.48      5.30 o 
   1  12  16      255.30      269.56     12.68 o 
   2  12  16        0.00       -5.68      4.47 o 
   3  12  16        1.27        2.74      7.89 o 
  -3  13  16        4.34        0.99      6.16 o 
  -2  13  16        0.46        4.51      6.67 o 
  -1  13  16        8.93       -0.79      4.82 o 
   0  13  16        4.70        1.53      6.46 o 
   1  13  16        3.94       -2.46      5.31 o 
   2  13  16        2.71       -4.24      4.97 o 
   3  13  16       12.64       -2.80     10.03 o 
  -3  14  16       48.65       58.08     16.50 o 
  -2  14  16        1.00       -5.61      3.74 o 
  -1  14  16        6.90        5.06      7.41 o 
   0  14  16        0.08       -0.90      6.52 o 
   1  14  16       11.17        5.40      6.12 o 
   2  14  16        2.13        2.46      5.20 o 
  -2  15  16        1.39        2.68      6.20 o 
  -1  15  16        2.52        9.78      6.35 o 
   0  15  16       56.21       48.81      8.76 o 
   1  15  16        3.30       -1.02      9.06 o 
   2  15  16        3.70       -1.25      9.64 o 
  -2  16  16        7.40        4.31      5.11 o 
  -1  16  16       32.44       34.49      8.76 o 
   0  16  16        1.50       -0.26     13.56 o 
   1  16  16        2.26      -11.31      8.86 o 
  -1  17  16        0.99       -0.51      6.43 o 
   0  17  16        0.29      -13.01      8.67 o 
   1  17  16        0.41       -3.94      9.32 o 
  -5   1  17       15.58       19.91      4.35 o 
  -4   1  17       67.22       61.05      5.32 o 
  -3   1  17       72.46       70.37      4.87 o 
  -2   1  17       20.15       15.31      2.90 o 
  -1   1  17      524.05      483.46      8.45 o 
   0   1  17      169.73      178.57      5.00 o 
   1   1  17       84.63       89.84      3.80 o 
   2   1  17       17.89       16.72      2.88 o 
   3   1  17       32.86       23.80      4.68 o 
   4   1  17       66.69       60.11      6.95 o 
  -4   2  17       62.18       58.95      5.40 o 
  -3   2  17        0.68       -3.32      3.12 o 
  -2   2  17      272.61      281.88      7.67 o 
  -1   2  17      411.80      416.48      7.68 o 
   0   2  17      504.10      551.33      8.20 o 
   1   2  17        6.11        5.44      2.05 o 
   2   2  17       17.65       15.75      3.07 o 
   3   2  17        0.67       -2.31      3.93 o 
   4   2  17       16.95        5.76      5.06 o 
  -4   3  17       18.52       15.49      4.34 o 
  -3   3  17      303.62      314.52      8.91 o 
  -2   3  17      319.16      326.06      8.32 o 
  -1   3  17        4.67        3.08      2.29 o 
   0   3  17       89.96       92.39      3.73 o 
   1   3  17      127.36      139.02      4.51 o 
   2   3  17       54.61       57.57      4.18 o 
   3   3  17        0.19        3.62      4.06 o 
   4   3  17       11.04        7.42      5.33 o 
  -4   4  17       59.77       56.99      5.65 o 
  -3   4  17       34.45       26.41      4.07 o 
  -2   4  17       16.66       16.73      3.32 o 
  -1   4  17      220.57      224.57      6.34 o 
   0   4  17      336.38      347.15      7.78 o 
   1   4  17        5.33        7.55      2.68 o 
   2   4  17       31.49       28.79      4.23 o 
   3   4  17      301.56      294.26     10.95 o 
   4   4  17        6.79       10.19      6.02 o 
  -4   5  17        9.74        6.31      4.12 o 
  -3   5  17        0.10        2.71      3.51 o 
  -2   5  17        0.72       -1.44      2.81 o 
  -1   5  17       98.54       87.52      4.64 o 
   0   5  17       45.37       37.69      2.88 o 
   1   5  17      251.18      263.90      6.56 o 
   2   5  17      433.26      426.59      8.88 o 
   3   5  17       29.71       24.34      5.03 o 
   4   5  17        0.42        3.42      7.75 o 
  -4   6  17       25.32       22.41      4.85 o 
  -3   6  17      118.97      147.65      7.38 o 
  -2   6  17       36.38       45.22      4.17 o 
  -1   6  17       17.63       11.09      3.19 o 
   0   6  17       25.18       17.34      2.34 o 
   1   6  17       29.59       24.27      3.03 o 
   2   6  17       29.87       16.95      3.55 o 
   3   6  17       46.06       41.05      5.47 o 
   4   6  17        0.29        0.06      9.49 o 
  -4   7  17        7.84       -3.37      4.10 o 
  -3   7  17      115.59      113.76      7.49 o 
  -2   7  17      166.73      165.37      6.85 o 
  -1   7  17       34.92       38.66      3.49 o 
   0   7  17      118.80      119.42      5.64 o 
   1   7  17      536.84      534.19      9.35 o 
   2   7  17       26.99       28.73      3.79 o 
   3   7  17       36.91       37.38      6.08 o 
   4   7  17        0.14       -8.90      6.54 o 
  -4   8  17       51.69       59.20      5.65 o 
  -3   8  17      154.26      161.76      7.99 o 
  -2   8  17      116.80      112.20      7.73 o 
  -1   8  17       51.65       54.33      4.00 o 
   0   8  17       13.90        7.85      2.62 o 
   1   8  17       13.88       16.24      3.60 o 
   2   8  17       15.58        6.93      4.15 o 
   3   8  17        6.13        4.84      6.01 o 
  -4   9  17        0.60        0.23      4.22 o 
  -3   9  17       32.00       32.81      6.50 o 
  -2   9  17        0.23       -1.86      3.43 o 
  -1   9  17        0.25       -4.15      2.76 o 
   0   9  17       34.08       30.30      3.11 o 
   1   9  17      228.34      232.00      8.65 o 
   2   9  17       94.90       94.28      7.12 o 
   3   9  17       18.21       22.63      6.66 o 
  -4  10  17        2.81       10.18      5.19 o 
  -3  10  17       39.96       41.86      5.73 o 
  -2  10  17       88.84       93.61      7.19 o 
  -1  10  17        7.27        3.56      3.57 o 
   0  10  17       25.23       23.82      5.59 o 
   1  10  17        5.02       -5.99      3.99 o 
   2  10  17        0.89        1.39      3.89 o 
   3  10  17        0.14        0.63      5.92 o 
  -3  11  17      118.67      116.21      9.01 o 
  -2  11  17       67.69       63.85      7.86 o 
  -1  11  17       12.17        8.06      4.49 o 
   0  11  17        0.14       -2.99      5.09 o 
   1  11  17      532.84      569.77     15.19 o 
   2  11  17       18.26       29.30      5.17 o 
   3  11  17       95.76       94.87     10.91 o 
  -3  12  17       39.75       47.90     10.86 o 
  -2  12  17      117.13      132.58      9.37 o 
  -1  12  17        6.80        6.83      5.04 o 
   0  12  17       36.35       34.15      7.03 o 
   1  12  17       27.62       29.54      7.20 o 
   2  12  17       24.60       16.32      7.64 o 
   3  12  17        2.60       -6.98      7.33 o 
  -3  13  17      123.85      134.46     12.06 o 
  -2  13  17        9.88        7.32      7.26 o 
  -1  13  17        0.03        4.02      5.32 o 
   0  13  17      151.38      155.14     12.14 o 
   1  13  17        7.41        3.91      6.85 o 
   2  13  17       26.11       12.85      7.91 o 
  -3  14  17        1.54       -2.72      8.84 o 
  -2  14  17       62.94       73.81     10.06 o 
  -1  14  17       37.46       29.87      7.15 o 
   0  14  17      117.55      115.66     11.27 o 
   1  14  17       17.27        1.98      9.22 o 
   2  14  17        0.53       11.19      6.11 o 
  -2  15  17        0.00       -0.70      4.40 o 
  -1  15  17        1.54       -4.88      6.99 o 
   0  15  17        0.07       -3.23      7.25 o 
   1  15  17        5.83        5.36      9.67 o 
   2  15  17        8.85       12.91      6.06 o 
  -2  16  17        1.58       -0.81      7.25 o 
  -1  16  17        2.76       -2.27      6.58 o 
   0  16  17       13.24        5.10     10.01 o 
   1  16  17        0.27        7.81      9.80 o 
  -1  17  17        3.58       -5.20      6.48 o 
   0  17  17       34.75       34.32     11.83 o 
  -4   0  18       30.19       25.73      6.62 o 
  -3   0  18       27.44       23.50      5.48 o 
  -2   0  18        0.58       -3.91      3.44 o 
  -1   0  18      847.63      844.36     16.37 o 
   0   0  18       28.87       21.92      3.41 o 
   1   0  18      165.96      162.33      7.20 o 
   2   0  18       72.93       68.85      5.71 o 
   3   0  18       47.45       25.07      7.20 o 
   4   0  18      217.92      221.47     16.11 o 
  -4   1  18        5.49       -1.85      3.85 o 
  -3   1  18        6.60        1.33      3.34 o 
  -2   1  18       19.18       15.33      3.32 o 
  -1   1  18       91.20       86.46      5.51 o 
   0   1  18       11.60        7.02      1.89 o 
   1   1  18       33.51       30.98      2.66 o 
   2   1  18       21.82       12.25      3.57 o 
   3   1  18       71.22       71.84      6.19 o 
   4   1  18       16.29       12.93      5.76 o 
  -4   2  18       17.27       15.56      4.42 o 
  -3   2  18        4.08       -4.17      4.28 o 
  -2   2  18      266.87      255.91      7.19 o 
  -1   2  18       27.61       28.97      2.98 o 
   0   2  18      259.67      261.88      6.17 o 
   1   2  18      261.06      265.21      5.78 o 
   2   2  18       29.31       21.33      3.86 o 
   3   2  18       82.87       78.36      7.72 o 
   4   2  18       85.86       89.54      9.03 o 
  -4   3  18        1.98       -0.56      3.93 o 
  -3   3  18       16.92       16.11      3.93 o 
  -2   3  18      216.31      197.94      7.04 o 
  -1   3  18        0.25        0.00      2.45 o 
   0   3  18      412.41      418.50      7.58 o 
   1   3  18       49.65       53.47      3.40 o 
   2   3  18      125.89      121.06      4.84 o 
   3   3  18      165.31      161.76      8.68 o 
   4   3  18       15.17       24.44      6.91 o 
  -4   4  18       23.99       32.54      4.94 o 
  -3   4  18      161.44      165.94      7.18 o 
  -2   4  18      140.64      168.64      7.61 o 
  -1   4  18       20.73       14.96      2.88 o 
   0   4  18       17.16        9.45      2.17 o 
   1   4  18     1532.42     1548.97     17.01 o 
   2   4  18       66.20       57.97      4.02 o 
   3   4  18       11.67        5.42      4.48 o 
   4   4  18        0.60       -1.19      6.45 o 
  -4   5  18       20.30        4.06      4.23 o 
  -3   5  18       33.40       23.79      4.57 o 
  -2   5  18        0.09       -4.74      3.16 o 
  -1   5  18       58.13       53.71      3.88 o 
   0   5  18        9.70        5.20      2.07 o 
   1   5  18      100.20       94.67      4.82 o 
   2   5  18       24.50       18.34      3.82 o 
   3   5  18       43.66       50.44      6.42 o 
   4   5  18        1.73        2.02      6.85 o 
  -4   6  18        0.09        3.78      4.23 o 
  -3   6  18      255.78      269.50      9.71 o 
  -2   6  18      115.68      111.81      5.81 o 
  -1   6  18       18.36       19.74      3.03 o 
   0   6  18      475.62      482.27      9.37 o 
   1   6  18       69.44       62.63      4.58 o 
   2   6  18      316.12      300.43      8.86 o 
   3   6  18       29.30       41.77      6.68 o 
   4   6  18        4.94       -6.08      6.72 o 
  -4   7  18       34.81       38.17      5.53 o 
  -3   7  18       91.54      106.65      6.79 o 
  -2   7  18       24.01       12.18      3.74 o 
  -1   7  18       50.63       55.74      3.97 o 
   0   7  18       79.29       75.75      4.87 o 
   1   7  18      809.67      861.61     13.63 o 
   2   7  18       43.24       42.77      5.44 o 
   3   7  18        4.08       -2.84      6.67 o 
  -4   8  18       33.43       20.87      8.57 o 
  -3   8  18       47.14       46.55      5.59 o 
  -2   8  18       45.06       48.69      4.68 o 
  -1   8  18       68.95       81.76      4.81 o 
   0   8  18       38.53       38.11      3.98 o 
   1   8  18       73.03       64.46      5.34 o 
   2   8  18       35.92       29.59      6.00 o 
   3   8  18        6.41        1.57      6.46 o 
  -4   9  18        1.43        1.97      5.24 o 
  -3   9  18        6.08       11.20      4.88 o 
  -2   9  18        0.08       -6.05      4.04 o 
  -1   9  18        1.22       -1.43      3.26 o 
   0   9  18       16.69        4.49      4.06 o 
   1   9  18     1513.40     1616.14     24.59 o 
   2   9  18      135.83      151.42      8.51 o 
   3   9  18        0.35       -5.44      5.82 o 
  -3  10  18        3.48       -3.80      5.10 o 
  -2  10  18       28.71       25.58      5.41 o 
  -1  10  18        1.93        4.95      3.97 o 
   0  10  18       68.93       66.28      6.63 o 
   1  10  18       14.20        4.20      5.80 o 
   2  10  18      421.96      450.25     13.41 o 
   3  10  18        3.09       -3.24      8.64 o 
  -3  11  18       67.18       60.91     10.04 o 
  -2  11  18       46.55       47.60      7.49 o 
  -1  11  18      142.30      123.62      9.16 o 
   0  11  18      108.43      107.94     13.22 o 
   1  11  18      235.80      237.49     12.57 o 
   2  11  18       11.53       17.59      4.75 o 
   3  11  18       14.55       17.12      8.08 o 
  -3  12  18       17.82       18.12      6.77 o 
  -2  12  18        5.22       -0.61      6.99 o 
  -1  12  18        5.79        0.84      5.08 o 
   0  12  18      201.99      188.33     12.63 o 
   1  12  18       98.39       93.92      9.30 o 
   2  12  18       10.80       10.70      4.97 o 
   3  12  18        0.59       16.15     11.74 o 
  -3  13  18       10.55        1.26      8.84 o 
  -2  13  18       22.40       11.66      7.35 o 
  -1  13  18        4.66        1.10      8.18 o 
   0  13  18       22.19       22.45      7.03 o 
   1  13  18        1.50       -2.65      5.63 o 
   2  13  18       23.98       26.38      6.24 o 
  -2  14  18       15.57        2.24      8.76 o 
  -1  14  18       18.87       23.02      6.68 o 
   0  14  18        2.81       11.81      6.48 o 
   1  14  18       13.33       15.29     10.04 o 
   2  14  18        1.43        3.57      5.72 o 
  -2  15  18       15.65       17.81      9.89 o 
  -1  15  18       17.63       11.71      6.54 o 
   0  15  18       20.31       20.11     10.29 o 
   1  15  18        0.08       -3.99      8.89 o 
  -1  16  18        3.30        3.69      6.75 o 
   0  16  18       23.43       24.79     12.04 o 
   1  16  18        7.30        8.19     10.06 o 
  -4   1  19       57.47       66.24      5.92 o 
  -3   1  19       15.53       11.35      3.75 o 
  -2   1  19      134.51      150.33      5.85 o 
  -1   1  19      158.04      145.70      5.54 o 
   0   1  19      343.72      329.18      7.31 o 
   1   1  19        9.17       14.01      2.38 o 
   2   1  19       32.72       36.34      3.62 o 
   3   1  19       37.35       34.83      5.50 o 
   4   1  19        2.62       11.72      7.16 o 
  -4   2  19       35.51       22.98      4.77 o 
  -3   2  19       17.84       15.66      4.06 o 
  -2   2  19        0.01        2.91      2.71 o 
  -1   2  19      455.61      456.37      9.49 o 
   0   2  19      555.34      563.25      8.94 o 
   1   2  19        0.83       -3.31      2.21 o 
   2   2  19       19.63       11.37      3.00 o 
   3   2  19       17.41       14.23      4.62 o 
   4   2  19       32.95       33.88      9.67 o 
  -4   3  19       29.46       22.98      5.34 o 
  -3   3  19       35.74       43.67      5.04 o 
  -2   3  19       89.31       97.22      5.53 o 
  -1   3  19        6.70        0.14      2.55 o 
   0   3  19      895.60      853.09     11.53 o 
   1   3  19        0.20       -1.55      2.31 o 
   2   3  19      131.74      123.49      5.03 o 
   3   3  19        0.21        0.46      4.68 o 
   4   3  19       30.76       28.84      7.96 o 
  -4   4  19       94.39       82.78      6.42 o 
  -3   4  19       69.30       69.61      5.91 o 
  -2   4  19       78.84       78.62      5.15 o 
  -1   4  19      305.72      314.59      7.66 o 
   0   4  19      724.34      760.54     10.81 o 
   1   4  19       18.57       19.73      2.85 o 
   2   4  19       45.37       39.50      4.27 o 
   3   4  19        2.92        2.89      4.61 o 
   4   4  19        1.56        8.86      7.28 o 
  -4   5  19        5.99        3.97      4.41 o 
  -3   5  19       24.42       31.59      4.87 o 
  -2   5  19        0.21        3.26      3.65 o 
  -1   5  19       49.56       43.58      3.71 o 
   0   5  19        2.27       -1.84      2.10 o 
   1   5  19      248.21      258.26      7.52 o 
   2   5  19       72.80       68.91      5.21 o 
   3   5  19        0.08        0.53      5.36 o 
   4   5  19       15.78       18.46      7.90 o 
  -4   6  19       80.56       73.78      6.62 o 
  -3   6  19        0.02       -0.81      4.08 o 
  -2   6  19        0.34       -4.73      3.24 o 
  -1   6  19       22.92       17.47      2.94 o 
   0   6  19      125.06      114.93      6.55 o 
   1   6  19      282.77      294.79      8.39 o 
   2   6  19       61.85       57.98      7.64 o 
   3   6  19        4.30       -6.28      5.71 o 
  -4   7  19        8.94        6.27      4.64 o 
  -3   7  19        0.86       -0.53      4.15 o 
  -2   7  19        0.53       -4.72      3.25 o 
  -1   7  19       47.04       48.07      4.22 o 
   0   7  19       27.38       18.30      2.68 o 
   1   7  19      372.44      381.02     11.51 o 
   2   7  19      101.11       99.86      6.49 o 
   3   7  19        0.28       -1.61      5.71 o 
  -4   8  19        0.91        7.22      6.48 o 
  -3   8  19      238.09      266.14     14.78 o 
  -2   8  19        9.33        6.74      4.13 o 
  -1   8  19        9.30        7.69      3.34 o 
   0   8  19       31.30       24.07      3.75 o 
   1   8  19      148.93      148.90      7.76 o 
   2   8  19       63.84       77.31      6.08 o 
   3   8  19       43.24       39.08      8.01 o 
  -4   9  19       25.46       23.58      6.09 o 
  -3   9  19      105.44      121.82     11.54 o 
  -2   9  19       26.99       23.02      5.18 o 
  -1   9  19        6.40       -2.09      3.79 o 
   0   9  19        7.05       -1.17      4.07 o 
   1   9  19       60.82       58.55      6.16 o 
   2   9  19        1.62       -0.54      4.23 o 
   3   9  19        1.61       -7.06      6.98 o 
  -3  10  19       74.53       94.94      9.06 o 
  -2  10  19        0.00       -6.39      4.93 o 
  -1  10  19       84.71       92.78      8.08 o 
   0  10  19        0.04       -2.85      4.43 o 
   1  10  19      102.16      103.44      8.53 o 
   2  10  19       14.15       11.53      4.77 o 
   3  10  19        0.52       -3.25      7.65 o 
  -3  11  19       23.78       17.23      8.34 o 
  -2  11  19        9.38        6.15      6.03 o 
  -1  11  19        0.16        3.66      5.13 o 
   0  11  19        3.23        3.03      5.68 o 
   1  11  19        6.44        8.49      6.09 o 
   2  11  19        0.00        2.29      4.63 o 
   3  11  19        1.53        1.64     12.11 o 
  -3  12  19       12.48       14.18      8.14 o 
  -2  12  19       53.40       56.19      9.03 o 
  -1  12  19       91.33       87.26      9.28 o 
   0  12  19       15.10        7.10      6.47 o 
   1  12  19      411.77      409.45     17.02 o 
   2  12  19        2.47        1.83      5.20 o 
  -3  13  19       25.72       16.85      9.82 o 
  -2  13  19        0.58       -0.90      6.65 o 
  -1  13  19        3.51        6.82      6.24 o 
   0  13  19      109.95      102.75      9.92 o 
   1  13  19        9.54        9.63     10.90 o 
   2  13  19        9.58        4.42      5.46 o 
  -2  14  19        7.68       -1.51      8.77 o 
  -1  14  19        6.04        3.63      6.00 o 
   0  14  19      110.41      108.08     12.58 o 
   1  14  19        0.16      -11.34      7.75 o 
   2  14  19        5.03        5.02      5.85 o 
  -2  15  19       28.80       23.12     11.76 o 
  -1  15  19        0.03       -8.79      6.24 o 
   0  15  19       43.56       46.84     10.91 o 
   1  15  19        2.29        7.20      8.73 o 
  -1  16  19       31.84       40.88      8.07 o 
   0  16  19       16.53        2.54      8.86 o 
  -4   0  20       61.74       51.85      9.38 o 
  -3   0  20       33.81       33.06      6.19 o 
  -2   0  20       74.29       86.51      7.72 o 
  -1   0  20     1604.91     1610.74     28.87 o 
   0   0  20       89.96       90.16      6.20 o 
   1   0  20      144.26      141.76      6.91 o 
   2   0  20      161.59      188.10     11.49 o 
   3   0  20       41.42       43.48      9.67 o 
   4   0  20        6.11       13.73     10.93 o 
  -4   1  20        0.21       -4.98      4.06 o 
  -3   1  20        2.80        0.71      3.76 o 
  -2   1  20        3.67        7.88      3.05 o 
  -1   1  20        0.06        0.55      3.16 o 
   0   1  20        0.29        4.64      2.19 o 
   1   1  20       58.81       49.09      3.31 o 
   2   1  20      103.98       91.96      5.56 o 
   3   1  20        0.43        2.73      5.34 o 
   4   1  20       11.77        9.86      7.07 o 
  -4   2  20       67.88       59.41      5.99 o 
  -3   2  20        3.73       -2.41      3.91 o 
  -2   2  20       53.94       59.11      4.38 o 
  -1   2  20        5.45        3.68      3.10 o 
   0   2  20      197.93      204.09      6.23 o 
   1   2  20       80.14       77.19      4.08 o 
   2   2  20        7.08        9.75      3.52 o 
   3   2  20       23.46       17.95      6.20 o 
   4   2  20        8.73        1.85      8.32 o 
  -4   3  20       10.43        7.61      4.62 o 
  -3   3  20      101.70      104.80      8.80 o 
  -2   3  20      530.12      546.65     10.62 o 
  -1   3  20        0.00       -1.16      2.79 o 
   0   3  20       27.05       22.67      3.22 o 
   1   3  20      221.73      228.22      6.70 o 
   2   3  20       16.95       11.55      3.56 o 
   3   3  20        2.88       -5.32      5.32 o 
  -4   4  20      122.31      134.59      8.10 o 
  -3   4  20       42.59       40.20      5.33 o 
  -2   4  20      506.40      516.28     11.21 o 
  -1   4  20        0.27       -1.05      2.96 o 
   0   4  20       11.15        9.12      2.31 o 
   1   4  20      106.28      110.46      5.13 o 
   2   4  20       85.82       82.47      6.02 o 
   3   4  20        1.40       -0.11      5.61 o 
  -4   5  20       26.71       24.32      6.10 o 
  -3   5  20      323.48      309.72     10.63 o 
  -2   5  20      608.25      642.56     12.70 o 
  -1   5  20        0.86       -4.66      3.11 o 
   0   5  20        3.28        0.62      2.30 o 
   1   5  20      537.03      556.39     11.59 o 
   2   5  20       10.87        3.82      3.87 o 
   3   5  20       20.00       37.26      7.64 o 
  -4   6  20       29.90       28.06      5.54 o 
  -3   6  20        2.43        2.79      4.53 o 
  -2   6  20      148.01      144.41      6.85 o 
  -1   6  20       15.47       14.95      3.13 o 
   0   6  20      134.75      124.23      5.75 o 
   1   6  20      150.49      149.69      7.65 o 
   2   6  20        5.28        2.93      3.76 o 
   3   6  20       28.80       27.20      8.75 o 
  -4   7  20       57.53       57.93      7.09 o 
  -3   7  20        1.83        5.04      4.70 o 
  -2   7  20       28.12       24.76      4.69 o 
  -1   7  20        2.84       -0.64      2.93 o 
   0   7  20       66.77       66.07      6.54 o 
   1   7  20      438.21      442.27     11.95 o 
   2   7  20        5.83        7.55      3.83 o 
   3   7  20        0.10       -0.29      6.33 o 
  -4   8  20       11.73       23.34      6.03 o 
  -3   8  20       15.52       21.41      5.86 o 
  -2   8  20       94.49       90.27      7.01 o 
  -1   8  20       47.51       47.71      4.90 o 
   0   8  20      305.84      296.85     13.48 o 
   1   8  20       61.98       60.06      6.14 o 
   2   8  20        1.16       -0.96      4.17 o 
   3   8  20        5.73       -0.02      8.35 o 
  -3   9  20      122.73      125.10     11.02 o 
  -2   9  20       36.28       24.66      5.80 o 
  -1   9  20        1.03       -3.05      3.88 o 
   0   9  20        0.00       -4.05      4.06 o 
   1   9  20       56.54       63.25      7.72 o 
   2   9  20        4.36        3.18      4.37 o 
   3   9  20        0.43        2.84      7.93 o 
  -3  10  20       19.47       17.45      6.61 o 
  -2  10  20       37.57       21.65      5.80 o 
  -1  10  20       21.38       22.59      5.82 o 
   0  10  20        3.64        4.52      5.54 o 
   1  10  20       34.96       36.78      6.97 o 
   2  10  20       53.40       58.23      7.43 o 
   3  10  20       27.42       35.01     23.27 o 
  -3  11  20        2.62        2.33      6.26 o 
  -2  11  20        4.37        3.76      6.59 o 
  -1  11  20       19.74       22.66      7.00 o 
   0  11  20      123.20      122.71     11.76 o 
   1  11  20        4.14        4.38      5.68 o 
   2  11  20       21.58       23.16      5.87 o 
  -3  12  20        0.17        6.90      8.15 o 
  -2  12  20       28.39       12.75      7.84 o 
  -1  12  20        8.26       14.68      8.21 o 
   0  12  20       81.74       97.14      9.70 o 
   1  12  20       21.72       23.94     10.77 o 
   2  12  20       43.30       42.19      9.37 o 
  -2  13  20        0.31       -0.58      8.33 o 
  -1  13  20        5.27        3.80      6.04 o 
   0  13  20        2.08        0.55      7.53 o 
   1  13  20        9.02       17.14      9.32 o 
   2  13  20       15.93       13.01      6.10 o 
  -2  14  20        9.29       13.77     10.31 o 
  -1  14  20       36.23       39.33      8.27 o 
   0  14  20        0.33       -5.78      6.14 o 
   1  14  20        2.15       -0.13      8.86 o 
  -1  15  20        6.44        9.82      6.54 o 
   0  15  20        0.60        3.02      9.02 o 
   1  15  20        0.06       -6.78      8.68 o 
  -4   1  21       50.04       42.16      5.59 o 
  -3   1  21        0.38       -3.51      3.95 o 
  -2   1  21      109.87      109.72      5.49 o 
  -1   1  21     1165.70     1162.82     16.69 o 
   0   1  21       19.54       10.27      3.53 o 
   1   1  21       42.29       43.93      3.57 o 
   2   1  21       40.66       23.18      5.67 o 
   3   1  21       40.23       49.13      7.52 o 
  -4   2  21       22.73        7.24      4.83 o 
  -3   2  21       23.25       24.01      4.86 o 
  -2   2  21       14.87        5.28      3.26 o 
  -1   2  21      383.83      380.56      9.41 o 
   0   2  21        4.62        7.23      2.41 o 
   1   2  21       77.75       67.19      4.91 o 
   2   2  21      113.02       93.26      7.13 o 
   3   2  21        7.87        7.79      5.95 o 
  -4   3  21        8.28       10.51      4.80 o 
  -3   3  21        0.14       -3.96      4.08 o 
  -2   3  21        5.69        4.50      3.23 o 
  -1   3  21      560.15      565.64     11.08 o 
   0   3  21      259.95      266.33      7.31 o 
   1   3  21       10.85        6.37      3.26 o 
   2   3  21       70.37       71.69      5.87 o 
   3   3  21       19.69       25.81      7.22 o 
  -4   4  21       10.26       13.84      5.03 o 
  -3   4  21       54.99       54.55      7.00 o 
  -2   4  21       67.73       68.17      4.73 o 
  -1   4  21      313.86      319.30     10.59 o 
   0   4  21       58.18       46.24      5.60 o 
   1   4  21      217.20      222.05      9.31 o 
   2   4  21       71.77       94.71      9.37 o 
   3   4  21        1.74        5.04      6.23 o 
  -4   5  21       12.68       -0.27      4.63 o 
  -3   5  21       54.62       47.19      5.91 o 
  -2   5  21      108.13      111.23      6.21 o 
  -1   5  21      125.29      115.83      6.70 o 
   0   5  21        5.20        4.96      3.34 o 
   1   5  21      481.93      523.93     12.33 o 
   2   5  21       51.20       53.24      5.33 o 
   3   5  21        3.55        9.80      6.85 o 
  -4   6  21        5.56        0.72      5.22 o 
  -3   6  21      119.04      122.80     11.45 o 
  -2   6  21       31.94       39.94      5.62 o 
  -1   6  21        5.13        2.04      3.41 o 
   0   6  21       71.98       58.58      5.05 o 
   1   6  21        7.67        3.88      4.47 o 
   2   6  21       27.27       24.63      5.31 o 
   3   6  21        0.79       -5.97      6.92 o 
  -4   7  21       16.49       20.44      6.03 o 
  -3   7  21       70.15       70.48      7.51 o 
  -2   7  21      124.81      106.09      7.51 o 
  -1   7  21       34.68       35.95      5.08 o 
   0   7  21       13.35        5.76      4.55 o 
   1   7  21      520.48      519.42     21.21 o 
   2   7  21        0.37        3.63      4.31 o 
   3   7  21       13.33        7.08      8.17 o 
  -3   8  21        5.27        8.70      6.20 o 
  -2   8  21       78.64       47.15      6.62 o 
  -1   8  21        0.61        0.69      3.98 o 
   0   8  21       99.65       98.05      7.03 o 
   1   8  21        7.32        4.14      7.36 o 
   2   8  21       26.27       37.63      6.51 o 
   3   8  21        0.24       -0.41      9.34 o 
  -3   9  21        4.35       12.31      6.33 o 
  -2   9  21       29.54       35.69      6.21 o 
  -1   9  21       37.24       25.59      5.39 o 
   0   9  21       47.19       62.41     10.51 o 
   1   9  21       98.58      100.78      9.04 o 
   2   9  21        5.08       10.41      5.08 o 
   3   9  21       18.49       26.04     19.87 o 
  -3  10  21        1.43       -1.40      5.80 o 
  -2  10  21        7.44        6.12      5.81 o 
  -1  10  21        0.01       -5.18      6.00 o 
   0  10  21      142.44      150.04     10.86 o 
   1  10  21       49.39       63.58      8.05 o 
   2  10  21      122.21      125.47      9.15 o 
  -3  11  21        8.55        7.77      7.29 o 
  -2  11  21        0.05       -5.35      6.96 o 
  -1  11  21       75.24       79.78      8.27 o 
   0  11  21        0.17        4.77      6.02 o 
   1  11  21       94.76       93.18     11.45 o 
   2  11  21       36.12       37.52      7.04 o 
  -2  12  21        0.36       -0.62      7.86 o 
  -1  12  21       21.58        7.03      6.37 o 
   0  12  21      150.45      154.37     12.51 o 
   1  12  21       54.36       67.27     10.90 o 
   2  12  21        0.95        1.50      5.89 o 
  -2  13  21        3.83       13.83     10.69 o 
  -1  13  21      125.58      129.02     11.14 o 
   0  13  21       27.77       17.91      7.43 o 
   1  13  21        0.02       -2.19      7.39 o 
  -1  14  21       67.07       63.55      9.47 o 
   0  14  21       16.87       21.01     10.73 o 
   1  14  21       18.33       11.24      8.88 o 
  -1  15  21       24.52       20.40      7.45 o 
   0  15  21      137.27      156.09     15.60 o 
  -4   0  22      151.75      150.07     12.22 o 
  -3   0  22       66.01       72.56      9.33 o 
  -2   0  22       42.96       39.74      5.78 o 
  -1   0  22     2174.83     2160.62     36.76 o 
   0   0  22      159.51      149.12     10.04 o 
   1   0  22      167.38      176.12      9.36 o 
   2   0  22       25.09       27.68      7.62 o 
   3   0  22       52.25       47.02     10.78 o 
  -4   1  22       13.33        3.73      4.73 o 
  -3   1  22        0.10       -6.10      4.13 o 
  -2   1  22        2.53       -0.44      4.10 o 
  -1   1  22        0.21       -4.16      3.32 o 
   0   1  22        6.02        3.27      3.02 o 
   1   1  22        9.79       11.19      3.47 o 
   2   1  22        8.30        5.13      4.58 o 
   3   1  22       80.81       71.20      9.81 o 
  -4   2  22       76.71       77.34      6.89 o 
  -3   2  22       42.66       33.46      5.44 o 
  -2   2  22      112.18      113.38      5.78 o 
  -1   2  22      472.23      489.45     10.67 o 
   0   2  22      390.81      420.44     11.82 o 
   1   2  22       13.85       12.08      3.55 o 
   2   2  22        0.46        3.30      4.59 o 
   3   2  22      112.32      136.67     11.38 o 
  -4   3  22       10.65        1.56      4.92 o 
  -3   3  22       34.95       32.35      5.46 o 
  -2   3  22       59.29       63.37      6.03 o 
  -1   3  22        0.01       -0.98      3.32 o 
   0   3  22      658.22      641.17     12.44 o 
   1   3  22      265.04      278.33      8.56 o 
   2   3  22       19.00        5.98      4.04 o 
   3   3  22       55.02       33.74      8.08 o 
  -4   4  22       17.00       11.40      5.66 o 
  -3   4  22        4.16       -6.44      4.29 o 
  -2   4  22        6.87        4.65      4.27 o 
  -1   4  22        3.98        2.11      3.68 o 
   0   4  22      936.59      957.04     21.68 o 
   1   4  22      341.91      339.26      9.89 o 
   2   4  22        0.04       -5.54      3.70 o 
   3   4  22       27.10       22.65      7.21 o 
  -4   5  22        0.08       -5.54      5.05 o 
  -3   5  22        3.03        2.09      5.02 o 
  -2   5  22        3.82        2.75      4.53 o 
  -1   5  22        0.16       -0.23      3.85 o 
   0   5  22      254.08      259.56     12.99 o 
   1   5  22      397.85      389.70     15.66 o 
   2   5  22       46.64       49.47      6.35 o 
   3   5  22        0.43        2.61      8.50 o 
  -3   6  22       42.16       44.57      6.60 o 
  -2   6  22       90.85       96.04      7.99 o 
  -1   6  22        7.76        3.38      4.93 o 
   0   6  22       15.50       17.46      4.38 o 
   1   6  22      429.38      426.73     13.27 o 
   2   6  22       23.60       27.68      5.21 o 
   3   6  22        3.99       -1.41      8.77 o 
  -3   7  22       38.95       55.24      7.88 o 
  -2   7  22       24.44       28.99      6.12 o 
  -1   7  22        0.38       -1.34      5.27 o 
   0   7  22       91.92       93.53      7.21 o 
   1   7  22        7.80       10.18      5.86 o 
   2   7  22        8.67       10.51      4.91 o 
   3   7  22        3.72        9.53     13.34 o 
  -3   8  22       12.19       11.45      6.29 o 
  -2   8  22        4.75        2.17      5.63 o 
  -1   8  22       11.21        5.53      4.81 o 
   0   8  22        4.93        2.89      4.52 o 
   1   8  22       17.36       20.89      6.07 o 
   2   8  22        8.90       12.35      4.99 o 
   3   8  22        5.31       -0.77     12.34 o 
  -3   9  22        5.04       -8.59      5.73 o 
  -2   9  22       35.89       46.06      8.11 o 
  -1   9  22        0.04        0.61      4.63 o 
   0   9  22      130.56      128.34     10.17 o 
   1   9  22        0.22       -7.06      5.83 o 
   2   9  22      183.22      207.48     15.80 o 
  -3  10  22        9.09       13.79      8.50 o 
  -2  10  22        2.28        2.24      5.80 o 
  -1  10  22        3.77       -0.08      5.22 o 
   0  10  22        1.74       -8.82      6.48 o 
   1  10  22       51.00       65.90     10.54 o 
   2  10  22        3.38        7.25      5.73 o 
  -2  11  22       22.58        9.76      7.89 o 
  -1  11  22      149.72      143.18     10.77 o 
   0  11  22       79.67       66.75      8.68 o 
   1  11  22        0.31       -3.38      7.65 o 
   2  11  22       74.58       75.73     11.10 o 
  -2  12  22        0.64       -5.63      7.36 o 
  -1  12  22       12.29       11.89      6.02 o 
   0  12  22       13.09        3.49      6.38 o 
   1  12  22       67.14       70.23     11.28 o 
  -2  13  22        1.49        1.54      9.80 o 
  -1  13  22        4.89        2.90      6.58 o 
   0  13  22        4.23        7.48      8.25 o 
   1  13  22        8.11        4.12      8.50 o 
  -1  14  22        2.84        8.04      8.01 o 
   0  14  22       14.77        7.86     11.27 o 
  -4   1  23        7.33        3.85      5.34 o 
  -3   1  23        4.11       -1.47      4.41 o 
  -2   1  23       38.16       40.50      5.52 o 
  -1   1  23       24.67       27.95      4.47 o 
   0   1  23      129.10      134.27      9.92 o 
   1   1  23        0.30       -5.05      3.36 o 
   2   1  23      235.50      233.87     10.85 o 
   3   1  23        0.06       -7.19      6.50 o 
  -4   2  23        2.19        2.56      5.27 o 
  -3   2  23       14.85       10.81      5.32 o 
  -2   2  23       23.84        8.16      4.55 o 
  -1   2  23        4.21        3.76      3.68 o 
   0   2  23      324.61      336.88     11.66 o 
   1   2  23        1.00       -5.25      3.50 o 
   2   2  23        3.33        3.50      4.74 o 
   3   2  23       10.72        0.69      7.23 o 
  -4   3  23        0.42        1.55      5.38 o 
  -3   3  23        0.49        3.22      5.06 o 
  -2   3  23      167.01      164.58     11.40 o 
  -1   3  23       26.25       14.19      5.28 o 
   0   3  23       76.32       72.60      5.99 o 
   1   3  23        2.54       -0.19      3.70 o 
   2   3  23       25.18       16.41      4.57 o 
   3   3  23       12.79        4.96      9.48 o 
  -3   4  23       48.76       31.98      7.02 o 
  -2   4  23       67.07       91.91      7.79 o 
  -1   4  23       14.96        9.54      5.21 o 
   0   4  23      861.70      919.85     18.64 o 
   1   4  23      385.76      347.43     10.63 o 
   2   4  23       77.13       58.97      6.89 o 
   3   4  23        0.25       -7.70      8.10 o 
  -3   5  23       60.83       59.59      8.02 o 
  -2   5  23       11.05        6.92      5.11 o 
  -1   5  23        0.74       -0.40      5.31 o 
   0   5  23       16.80       14.92      6.10 o 
   1   5  23        9.26       14.84      4.93 o 
   2   5  23       12.83        8.12      4.91 o 
   3   5  23        0.66       -6.22     11.42 o 
  -3   6  23        1.57        5.42      6.02 o 
  -2   6  23        2.43       -6.31      4.63 o 
  -1   6  23        2.76        4.06      5.71 o 
   0   6  23      116.52      115.94      7.89 o 
   1   6  23       26.29       24.44      6.02 o 
   2   6  23       12.06        7.70      4.85 o 
   3   6  23       10.75       28.44     14.52 o 
  -3   7  23       57.48       52.39      8.17 o 
  -2   7  23       12.37        7.66      5.39 o 
  -1   7  23       30.49       37.84      8.20 o 
   0   7  23      122.42      143.28      9.85 o 
   1   7  23      125.00      101.67     10.03 o 
   2   7  23        1.10       -7.42      4.95 o 
  -3   8  23       72.91       68.07      8.96 o 
  -2   8  23        0.46       -0.85      5.61 o 
  -1   8  23        2.52        3.77      5.13 o 
   0   8  23       44.88       46.22      7.09 o 
   1   8  23       29.08       18.73      6.41 o 
   2   8  23       47.64       51.12      9.29 o 
  -3   9  23       17.41       16.93      7.73 o 
  -2   9  23        3.69        1.95      6.21 o 
  -1   9  23        1.14        3.37      5.12 o 
   0   9  23       76.89       68.38     10.22 o 
   1   9  23       93.77       99.65     11.97 o 
   2   9  23       71.35       61.52     10.24 o 
  -2  10  23        3.88       -0.56      6.53 o 
  -1  10  23      137.10      146.44      9.98 o 
   0  10  23       72.38       82.07      9.16 o 
   1  10  23        7.43        1.05      7.57 o 
   2  10  23       17.06       18.33      6.19 o 
  -2  11  23       11.56        8.87      7.93 o 
  -1  11  23       16.11        7.70      5.90 o 
   0  11  23       88.10       83.78      9.49 o 
   1  11  23       33.19       34.63      9.80 o 
  -2  12  23       11.26       20.63      8.58 o 
  -1  12  23       87.46       79.61     10.79 o 
   0  12  23      100.03      106.64     11.56 o 
   1  12  23        0.06        6.19      8.10 o 
  -1  13  23        4.56       -5.67      5.97 o 
   0  13  23        4.87       -0.57      8.55 o 
  -3   0  24       73.15       85.04     14.68 o 
  -2   0  24       39.08       17.81      7.86 o 
  -1   0  24      998.61     1049.94     30.65 o 
   0   0  24        6.44        2.22      5.94 o 
   1   0  24       22.51       16.08      5.38 o 
   2   0  24      258.02      203.95     17.86 o 
   3   0  24       14.96       17.03     19.02 o 
  -3   1  24        0.07       -1.02      6.11 o 
  -2   1  24      122.62      126.33      8.60 o 
  -1   1  24       25.66       28.88      6.06 o 
   0   1  24        0.24       -1.96      4.20 o 
   1   1  24       43.39       46.35      5.19 o 
   2   1  24       77.87       79.95      9.00 o 
   3   1  24        0.13        1.99     12.04 o 
  -3   2  24       47.81       51.73      7.57 o 
  -2   2  24       50.53       53.37      6.80 o 
  -1   2  24       69.88       68.26      7.36 o 
   0   2  24       62.31       74.24      7.67 o 
   1   2  24       18.56       13.14      4.21 o 
   2   2  24       51.86       47.15      8.08 o 
   3   2  24        9.75       -0.15     13.91 o 
  -3   3  24        9.22       10.09      6.01 o 
  -2   3  24      311.89      355.76     14.24 o 
  -1   3  24       13.27       10.86      5.26 o 
   0   3  24        0.33        3.16      5.24 o 
   1   3  24        0.30       -5.52      3.80 o 
   2   3  24       95.88       91.57      7.59 o 
   3   3  24        3.29       44.44     14.94 o 
  -3   4  24       72.22       70.34      8.45 o 
  -2   4  24       41.50       33.11      6.16 o 
  -1   4  24        9.74       13.38      6.17 o 
   0   4  24      118.25      120.08      9.05 o 
   1   4  24       11.10       10.61      4.57 o 
   2   4  24       23.25       21.73      6.32 o 
   3   4  24       59.77       36.07     15.39 o 
  -3   5  24        0.89        9.92      6.17 o 
  -2   5  24       80.58       63.12      7.12 o 
  -1   5  24        5.52        4.67      6.70 o 
   0   5  24        7.70       -0.13      5.14 o 
   1   5  24        0.42       -1.89      4.98 o 
   2   5  24        0.15       -1.67      4.49 o 
  -3   6  24       41.63       24.87      7.00 o 
  -2   6  24        5.81        7.28      5.46 o 
  -1   6  24       32.46       34.08      8.09 o 
   0   6  24        1.63       -2.95      4.95 o 
   1   6  24      182.43      186.50     10.81 o 
   2   6  24        1.84        0.40      4.44 o 
  -3   7  24        0.67       -1.86      6.18 o 
  -2   7  24        0.07       -6.58      5.48 o 
  -1   7  24        0.21        1.42      6.59 o 
   0   7  24       11.86        8.39      5.72 o 
   1   7  24      100.40      107.32      9.55 o 
   2   7  24        1.81        2.95      6.40 o 
  -3   8  24        0.54        0.78      7.06 o 
  -2   8  24        7.35        7.42      5.95 o 
  -1   8  24       40.36       39.99      9.01 o 
   0   8  24       70.66       54.00      7.36 o 
   1   8  24       79.19       70.96     11.92 o 
   2   8  24        3.37        1.88      5.51 o 
  -2   9  24        1.62       -0.05      6.64 o 
  -1   9  24        0.11       -7.04      4.69 o 
   0   9  24       73.06       73.62      8.94 o 
   1   9  24        2.60       -7.93      8.88 o 
   2   9  24        5.35       14.64      6.03 o 
  -2  10  24        0.19       -9.15      6.20 o 
  -1  10  24        8.32       10.29      5.82 o 
   0  10  24        7.66       10.21      6.75 o 
   1  10  24        1.99        2.59      8.18 o 
  -2  11  24        0.09        3.37      8.06 o 
  -1  11  24        0.14       -3.94      5.53 o 
   0  11  24       97.38      100.28     10.87 o 
   1  11  24       17.40       33.14      9.65 o 
  -1  12  24        3.03       -0.34      5.98 o 
   0  12  24       85.29      110.10     13.39 o 
   1  12  24        3.56       -1.26      8.49 o 
  -3   1  25       15.76        4.35      5.85 o 
  -2   1  25       65.10       72.51      8.06 o 
  -1   1  25      625.76      652.19     20.70 o 
   0   1  25      111.95      109.43     10.45 o 
   1   1  25       30.11       21.16      4.99 o 
   2   1  25       61.75       51.21      8.55 o 
  -3   2  25        0.74        0.12      5.87 o 
  -2   2  25       74.69       73.93      8.26 o 
  -1   2  25       40.85       27.54      7.80 o 
   0   2  25       51.09       53.63      8.82 o 
   1   2  25        4.07        0.87      4.31 o 
   2   2  25       19.35       12.74      6.91 o 
  -3   3  25        0.19       -1.74      5.64 o 
  -2   3  25       11.25       10.03      5.43 o 
  -1   3  25        0.57       -1.08      6.58 o 
   0   3  25       64.25       79.81      9.92 o 
   1   3  25       28.05       23.93      6.04 o 
   2   3  25        6.18        8.78      4.92 o 
  -3   4  25        5.50        1.30      5.99 o 
  -2   4  25        1.72        8.71      5.38 o 
  -1   4  25       27.92       25.35     10.28 o 
   0   4  25      433.21      445.31     15.94 o 
   1   4  25       20.25       15.58      5.65 o 
   2   4  25        7.03        8.94      5.11 o 
  -3   5  25        1.77       -7.97      5.82 o 
  -2   5  25        0.12        4.98      5.80 o 
  -1   5  25        7.38       10.28      6.97 o 
   0   5  25       32.42       39.64      6.90 o 
   1   5  25       73.61       69.75      7.96 o 
   2   5  25        0.18        1.08      5.82 o 
  -3   6  25       14.94       17.43      6.97 o 
  -2   6  25        1.03       -2.03      5.49 o 
  -1   6  25        1.07       -0.97      6.82 o 
   0   6  25       25.32       24.48      6.44 o 
   1   6  25      155.01      188.29     10.99 o 
   2   6  25        0.08       -0.79      5.77 o 
  -3   7  25        0.16       10.34      7.96 o 
  -2   7  25        8.63        9.77      7.14 o 
  -1   7  25       12.18       16.57      7.31 o 
   0   7  25       30.90       30.74      6.61 o 
   1   7  25       65.99       59.65     10.19 o 
   2   7  25       14.87       20.87      6.26 o 
  -2   8  25        5.34       -4.05      6.67 o 
  -1   8  25        1.18        1.00      7.00 o 
   0   8  25       23.44       25.20      6.61 o 
   1   8  25      112.32      138.16     14.13 o 
   2   8  25       23.73       30.00      7.44 o 
  -2   9  25       32.32       37.70      8.55 o 
  -1   9  25        1.04       -6.49      7.07 o 
   0   9  25       11.67        3.43      6.22 o 
   1   9  25        6.25       -3.06      7.74 o 
  -2  10  25        0.12        9.15      7.43 o 
  -1  10  25       23.40       16.06      6.40 o 
   0  10  25        6.02       -2.06      6.11 o 
   1  10  25       28.00       37.67      9.83 o 
  -1  11  25        5.15        9.72      7.64 o 
   0  11  25        3.59        4.92      8.66 o 
   1  11  25        3.11       -0.18      8.54 o 
   0  12  25        0.80        5.43      8.70 o 
  -3   0  26        0.43       -2.00     10.84 o 
  -2   0  26      321.63      345.69     19.90 o 
  -1   0  26        3.38       -1.66     10.45 o 
   0   0  26       20.52       25.69     11.23 o 
   1   0  26       39.50       51.26      8.55 o 
   2   0  26        6.28       -4.55      8.96 o 
  -3   1  26        7.78        9.58      6.42 o 
  -2   1  26        0.02        1.64      5.50 o 
  -1   1  26       75.01       72.29      9.40 o 
   0   1  26      101.88      107.80     10.62 o 
   1   1  26        4.91        3.65      4.56 o 
   2   1  26        0.35       -4.36      6.13 o 
  -3   2  26        2.00        0.86      6.02 o 
  -2   2  26       53.37       54.70      7.10 o 
  -1   2  26        0.67        7.76      7.23 o 
   0   2  26      111.54      128.97     12.25 o 
   1   2  26       45.10       37.77      5.65 o 
   2   2  26        0.23       -1.15      6.29 o 
  -3   3  26       30.30       35.97      7.58 o 
  -2   3  26      109.86      120.76      9.92 o 
  -1   3  26       41.16       37.65      8.42 o 
   0   3  26       96.46       99.72     10.94 o 
   1   3  26       87.90       75.08      6.74 o 
   2   3  26        0.38       -4.92      4.73 o 
  -3   4  26        3.50        1.81      6.40 o 
  -2   4  26        6.08        7.95      6.95 o 
  -1   4  26        7.71        7.87      7.22 o 
   0   4  26      235.17      246.70     14.92 o 
   1   4  26       92.24       87.64      9.15 o 
   2   4  26       11.68        7.21      5.89 o 
  -3   5  26        0.08       -0.05      6.34 o 
  -2   5  26      117.38      142.74     12.22 o 
  -1   5  26        1.92        0.83      6.54 o 
   0   5  26       40.89       47.05      8.49 o 
   1   5  26      106.28       95.90     10.27 o 
   2   5  26        0.25       -2.10      6.01 o 
  -2   6  26       10.72        9.19      7.41 o 
  -1   6  26       31.70       44.84      8.79 o 
   0   6  26      152.62      136.31     10.03 o 
   1   6  26       12.33       15.87      7.35 o 
   2   6  26        0.46        3.71      5.36 o 
  -2   7  26        6.91       -0.98      6.82 o 
  -1   7  26       10.62       20.17      9.67 o 
   0   7  26       35.34       39.55      7.63 o 
   1   7  26        0.03       -2.21      7.74 o 
  -2   8  26        1.17       11.69      7.51 o 
  -1   8  26        8.31       -0.96      7.18 o 
   0   8  26        6.89        0.57      5.61 o 
   1   8  26        8.71       18.79      9.25 o 
  -2   9  26       14.87       13.61      7.99 o 
  -1   9  26        3.84       -2.17      7.00 o 
   0   9  26        6.98        2.59      6.27 o 
   1   9  26        1.29       -5.54      7.54 o 
  -1  10  26        3.95       -2.24      7.38 o 
   0  10  26       37.67       38.29      8.09 o 
   0  11  26       45.67       48.10     11.26 o 
  -3   1  27        3.52        8.50      8.17 o 
  -2   1  27        0.67       -3.43      6.75 o 
  -1   1  27       68.10       72.44     10.03 o 
   0   1  27       13.04       16.91      7.65 o 
   1   1  27        0.00       -4.89      4.11 o 
   2   1  27       19.92       19.66      7.26 o 
  -3   2  27        1.43        6.17      6.51 o 
  -2   2  27        8.14        3.82      7.00 o 
  -1   2  27       62.46       66.22      9.88 o 
   0   2  27       47.00       47.98      9.07 o 
   1   2  27       28.52       20.68      6.15 o 
   2   2  27       10.69       14.10      8.40 o 
  -2   3  27      101.45       89.23     10.50 o 
  -1   3  27        8.41        6.20      7.20 o 
   0   3  27        0.13       -4.65      7.04 o 
   1   3  27       60.90       48.70      7.24 o 
   2   3  27        2.74       15.27      9.78 o 
  -2   4  27        0.68        2.14      7.08 o 
  -1   4  27        7.98        3.09      7.14 o 
   0   4  27       75.66       56.31      9.46 o 
   1   4  27       12.38       20.91      6.13 o 
   2   4  27        0.33       -5.31      5.27 o 
  -2   5  27       33.72       28.13      8.31 o 
  -1   5  27        0.63       -3.37      6.51 o 
   0   5  27        0.05        2.08      5.59 o 
   1   5  27       15.21       10.33      7.69 o 
  -2   6  27       16.75       18.33      7.95 o 
  -1   6  27        0.18       -9.44      6.85 o 
   0   6  27        1.22        6.92      6.05 o 
   1   6  27       27.03       17.33      8.34 o 
  -2   7  27        6.46        1.09      7.13 o 
  -1   7  27        8.76        7.66      7.60 o 
   0   7  27        0.03        4.88      6.28 o 
   1   7  27        1.61        4.52      8.28 o 
  -2   8  27       10.32        5.62      8.67 o 
  -1   8  27        1.46       -4.74      7.20 o 
   0   8  27        0.64        0.78      5.51 o 
   1   8  27       24.34       21.90      9.58 o 
  -1   9  27        3.34        1.98      7.42 o 
   0   9  27        7.59        2.15      6.69 o 
  -2   0  28       32.59       36.80     12.94 o 
  -1   0  28        9.20        3.13     10.74 o 
   0   0  28        0.18       -4.12      9.63 o 
   1   0  28        0.51        3.13      9.83 o 
  -2   1  28        8.72       13.15      7.64 o 
  -1   1  28        5.40        3.71      7.55 o 
   0   1  28        0.80       11.12      7.16 o 
   1   1  28        8.71        1.18      7.00 o 
  -2   2  28       37.13       38.83      8.97 o 
  -1   2  28      102.08      129.90     12.26 o 
   0   2  28        0.03       -0.61      6.89 o 
   1   2  28        3.33        3.45      7.21 o 
  -2   3  28        1.38        1.50      7.42 o 
  -1   3  28        8.39       20.13      8.22 o 
   0   3  28        0.11        6.30      7.62 o 
   1   3  28       15.14        7.96      7.69 o 
  -2   4  28       18.08       21.81      8.16 o 
  -1   4  28      108.70      106.36     11.68 o 
   0   4  28       13.05       26.50      8.40 o 
   1   4  28        0.00       -5.50      6.90 o 
  -2   5  28       13.11        6.04      7.65 o 
  -1   5  28        6.81       -0.20      7.55 o 
   0   5  28        8.22        0.23      7.36 o 
   1   5  28        2.43        7.41      8.38 o 
  -2   6  28        2.11       -5.17      7.30 o 
  -1   6  28       34.93       47.93      9.55 o 
   0   6  28       14.70       17.07      6.21 o 
   1   6  28        6.10        3.20      7.40 o 
  -1   7  28        0.90        0.01      8.00 o 
   0   7  28       81.90       79.92      8.77 o 
  -1   8  28        1.58        5.70      8.33 o 
   0   8  28        0.85        7.23      6.25 o 
  -2   1  29       24.23       15.60      7.98 o 
  -1   1  29       21.93       28.02      8.81 o 
   0   1  29        6.59        1.03      7.17 o 
   1   1  29        0.04       -1.70      7.34 o 
  -2   2  29        3.30       -5.78      6.92 o 
  -1   2  29        6.31       15.79      8.25 o 
   0   2  29        8.65        6.64      7.98 o 
   1   2  29        0.65        7.99      7.60 o 
  -2   3  29        4.28       -1.91      7.11 o 
  -1   3  29        0.79        8.52      8.04 o 
   0   3  29        9.48       16.52      7.90 o 
   1   3  29        0.13       15.84      7.89 o 
  -1   4  29        2.09        2.01      7.47 o 
   0   4  29        0.01        3.68      7.51 o 
   1   4  29       17.59        0.31      8.48 o 
  -1   5  29        0.62        4.21      7.81 o 
   0   5  29        5.33        7.80      8.00 o 
  -1   6  29        0.63       -3.37      7.57 o 
   0   6  29       18.19       22.21      8.74 o 
  -1   0  30       46.64       69.48     15.39 o 
   0   0  30       34.02       35.22     13.57 o 
  -1   1  30       15.14       10.82      8.91 o 
   0   1  30        2.72        2.65      7.73 o 
  -1   2  30       80.30       90.89     11.33 o 
   0   2  30       46.20       32.34      9.28 o 
  -1   3  30       35.93       32.02      9.52 o 
   0   3  30        0.05       -6.12      7.45 o 
   0   4  30       21.53       13.05      8.46 o 
                                                 
